# Supplementary material for: Integration of Bioinformatics Resources Reveals the Therapeutic Benefits of Gemcitabine and Cell Cycle Intervention in SMAD4-Deleted Pancreatic Ductal Adenocarcinoma
Source: Genes (Basel). 2019 Sep 28;10(10):766. doi: 10.3390/genes10100766 (PMC6827004; doi:10.3390/genes10100766)
Supplement: Supplementary file 1 [file genes-10-00766-s001.zip]

Archive with 14 entries (14 files):
- Figure-S1.tif
- Figure-S2.tif
- Figure-S3.tif
- Figure-S4.tif
- Figure-S5.tif
- Figure-S6.tif
- Figure-S7.tif
- Figure-S8.tif
- Table S1.xlsx
- Table S2.xlsx
- Table S3.xlsx
- Table S4.docx
- Table S5.docx
- Table S6.docx
