# Supplementary material for: Integration of Bioinformatics Resources Reveals the Therapeutic Benefits of Gemcitabine and Cell Cycle Intervention in SMAD4-Deleted Pancreatic Ductal Adenocarcinoma
Source: Genes (Basel). 2019 Sep 28;10(10):766. doi: 10.3390/genes10100766 (PMC6827004; doi:10.3390/genes10100766)
Supplement: Supplementary file 1 [file genes-10-00766-s001.zip › Table S1.xlsx]

## Sheet: SMAD4-CNV-low-enrichment
Table S1. Over- and under-expressed genes enriched in SMAD4-deleted PDAC patients.
Gene	Log Ratio	p-Value	q-Value	Tendency
FER1L4	1.78	1.29e-06	0.000256	Over-expressed
AFAP1-AS1	1.71	3.47e-05	0.00173	Over-expressed
VSIG2	1.64	1.37e-08	2.15e-05	Over-expressed
IL1R2	1.57	0.00175	0.0201	Over-expressed
DLX5	1.55	4.84e-07	0.000156	Over-expressed
COX6B2	1.54	0.000515	0.00928	Over-expressed
ANXA10	1.5	0.0016	0.019	Over-expressed
CLIC3	1.45	0.000227	0.00545	Over-expressed
GPRC5A	1.41	4.77e-07	0.000156	Over-expressed
COL17A1	1.39	0.00519	0.0397	Over-expressed
TNNC2	1.38	0.000364	0.00754	Over-expressed
CAPN8	1.37	1.14e-05	0.0009	Over-expressed
TBX15	1.37	0.00115	0.0154	Over-expressed
EPS8L1	1.35	3.25e-06	0.000426	Over-expressed
CDH3	1.31	2.92e-07	0.000129	Over-expressed
PTK6	1.31	2.42e-08	2.44e-05	Over-expressed
TACSTD2	1.31	7.52e-07	0.000184	Over-expressed
CALB2	1.3	0.00224	0.0231	Over-expressed
IHH	1.3	0.00324	0.0292	Over-expressed
SPDEF	1.29	0.000102	0.00324	Over-expressed
MROH6	1.27	2.05e-06	0.000347	Over-expressed
PERM1	1.26	2.12e-06	0.000351	Over-expressed
CES3	1.25	0.0026	0.0255	Over-expressed
EGLN3	1.23	0.000645	0.0106	Over-expressed
WNT10A	1.22	0.00148	0.0181	Over-expressed
KANK4	1.21	5.05e-05	0.00211	Over-expressed
LGALS4	1.21	7.55e-05	0.00267	Over-expressed
SPOCD1	1.2	0.000261	0.00595	Over-expressed
PPARG	1.19	5.35e-07	0.00016	Over-expressed
PROM2	1.18	8.82e-05	0.00299	Over-expressed
TRIM7	1.18	9.77e-06	0.000828	Over-expressed
ST6GALNAC1	1.17	4.09e-06	0.000481	Over-expressed
ALG1L	1.16	0.000697	0.0113	Over-expressed
EVPL	1.15	1.43e-05	0.00102	Over-expressed
PLEK2	1.14	8.18e-07	0.00019	Over-expressed
TBX6	1.14	0.000138	0.004	Over-expressed
IL1RN	1.13	7.48e-05	0.00267	Over-expressed
OASL	1.13	0.000105	0.00331	Over-expressed
IFI27	1.12	6.67e-05	0.00251	Over-expressed
KCP	1.12	0.000688	0.0112	Over-expressed
RHOV	1.12	0.00187	0.0209	Over-expressed
KCNN4	1.1	7.79e-06	0.000739	Over-expressed
MUC1	1.1	4.44e-05	0.00194	Over-expressed
FXYD3	1.09	1.94e-06	0.000339	Over-expressed
MALL	1.09	1.09e-05	0.000882	Over-expressed
SLC2A1	1.09	3.61e-05	0.00177	Over-expressed
AHNAK2	1.08	1.52e-05	0.00106	Over-expressed
PGGHG	1.08	0.00123	0.0161	Over-expressed
PPP1R3G	1.07	0.000333	0.00705	Over-expressed
TSPAN1	1.07	1.37e-07	7.16e-05	Over-expressed
SLC16A5	1.06	4.47e-05	0.00195	Over-expressed
XKR9	1.06	4.52e-05	0.00196	Over-expressed
RNF39	1.05	0.0001	0.00322	Over-expressed
COL10A1	1.04	0.000996	0.014	Over-expressed
KRT19	1.04	4.32e-05	0.00191	Over-expressed
LIPH	1.04	2.04e-06	0.000347	Over-expressed
PRSS8	1.04	6.53e-05	0.00248	Over-expressed
TMC5	1.04	2.11e-05	0.00126	Over-expressed
CDA	1.02	0.00182	0.0206	Over-expressed
LINC00482	1.02	0.000479	0.009	Over-expressed
MST1R	1.02	2.35e-05	0.00135	Over-expressed
SLPI	1.02	2.32e-05	0.00134	Over-expressed
CYP2S1	1.01	0.00419	0.0345	Over-expressed
MMP11	1.01	0.00624	0.0446	Over-expressed
MAL2	1	8.46e-07	0.00019	Over-expressed
SIM2	1	0.0022	0.0229	Over-expressed
ZNF488	1	0.00038	0.00776	Over-expressed
CRIP1	0.99	0.000209	0.00515	Over-expressed
FOXL1	0.99	0.000988	0.014	Over-expressed
FRMD5	0.99	7.31e-05	0.00266	Over-expressed
LAMB3	0.98	7.55e-05	0.00267	Over-expressed
RPL39L	0.98	0.000554	0.00962	Over-expressed
TMEM139	0.98	1.58e-06	0.000287	Over-expressed
VILL	0.98	0.000403	0.00802	Over-expressed
BEAN1	0.97	0.00115	0.0155	Over-expressed
FA2H	0.97	2.62e-06	0.000382	Over-expressed
ITGB4	0.97	4.03e-05	0.00186	Over-expressed
HK2	0.96	4.15e-06	0.000481	Over-expressed
MMP9	0.96	0.000204	0.00511	Over-expressed
PLAAT3	0.96	1.3e-05	0.000981	Over-expressed
PLAAT4	0.96	0.000383	0.0078	Over-expressed
RFLNA	0.96	0.000939	0.0137	Over-expressed
AMIGO2	0.95	1.11e-05	0.00089	Over-expressed
B3GNT3	0.94	1.11e-07	6.04e-05	Over-expressed
BATF	0.94	1.85e-05	0.00118	Over-expressed
FOXQ1	0.94	5.51e-06	0.000582	Over-expressed
LY6E	0.94	0.000491	0.00909	Over-expressed
SUGCT	0.94	0.00102	0.0142	Over-expressed
WFDC2	0.94	0.00727	0.0494	Over-expressed
AK4	0.93	6.54e-06	0.000665	Over-expressed
EPHA2	0.93	0.000104	0.0033	Over-expressed
LOC388242	0.93	0.000291	0.00643	Over-expressed
MFSD2B	0.93	9.07e-05	0.00301	Over-expressed
CCDC114	0.92	0.00318	0.0289	Over-expressed
LINC00346	0.92	0.00121	0.0159	Over-expressed
MSX2	0.92	0.000945	0.0137	Over-expressed
APOL1	0.91	3.37e-05	0.0017	Over-expressed
PDE4C	0.91	0.00241	0.0243	Over-expressed
PTGES	0.91	0.0063	0.0448	Over-expressed
TM4SF1	0.91	1.24e-05	0.000961	Over-expressed
BMP4	0.9	0.00069	0.0112	Over-expressed
HMGA1	0.9	9.34e-05	0.00305	Over-expressed
UBE2C	0.9	3.34e-05	0.00169	Over-expressed
CCNB2	0.89	7.68e-07	0.000184	Over-expressed
DLGAP5	0.89	5.24e-07	0.00016	Over-expressed
EPHX4	0.89	0.00436	0.0354	Over-expressed
ERO1A	0.89	0.000314	0.00681	Over-expressed
GCNT3	0.89	0.00546	0.041	Over-expressed
GPR35	0.89	0.00016	0.0044	Over-expressed
GRHL1	0.89	0.00137	0.0173	Over-expressed
POU5F1B	0.89	0.002	0.0219	Over-expressed
FAM83E	0.88	0.000333	0.00705	Over-expressed
RHBDL2	0.88	2.05e-05	0.00125	Over-expressed
SLC23A3	0.88	0.00496	0.0387	Over-expressed
COL7A1	0.87	0.00289	0.0273	Over-expressed
HPDL	0.87	0.00636	0.0451	Over-expressed
PLAU	0.87	0.000508	0.00921	Over-expressed
IRX5	0.86	0.00126	0.0163	Over-expressed
ISG15	0.86	0.00682	0.0473	Over-expressed
KLF5	0.86	1.75e-05	0.00115	Over-expressed
LIME1	0.86	0.00322	0.029	Over-expressed
MACC1	0.86	1.34e-05	0.000987	Over-expressed
EXOC3L4	0.85	0.00453	0.0363	Over-expressed
LAMC2	0.85	0.00206	0.0222	Over-expressed
MET	0.85	0.000179	0.0047	Over-expressed
PCSK6	0.85	0.000572	0.00982	Over-expressed
PVT1	0.85	0.00117	0.0155	Over-expressed
SH2D3A	0.85	9.56e-06	0.000828	Over-expressed
SLC29A2	0.85	7.09e-07	0.000179	Over-expressed
SLC39A4	0.85	0.00593	0.0432	Over-expressed
TWIST1	0.85	0.00226	0.0233	Over-expressed
IQGAP3	0.84	0.000168	0.00448	Over-expressed
SCNN1A	0.84	0.000248	0.00574	Over-expressed
SLCO4A1	0.84	0.00374	0.0322	Over-expressed
STEAP3	0.84	0.000226	0.00544	Over-expressed
FANCA	0.83	1.66e-05	0.00113	Over-expressed
FOSL1	0.83	0.00272	0.0263	Over-expressed
KRTCAP3	0.83	0.000171	0.00454	Over-expressed
SEMA4B	0.83	4.26e-05	0.0019	Over-expressed
SEMA7A	0.83	0.00552	0.0413	Over-expressed
TRNP1	0.83	0.000157	0.00438	Over-expressed
UNC13D	0.83	0.0038	0.0325	Over-expressed
PKMYT1	0.82	0.000814	0.0125	Over-expressed
SAPCD2	0.82	0.000307	0.00669	Over-expressed
TJP3	0.82	0.000165	0.00446	Over-expressed
ABCC3	0.81	0.000132	0.00384	Over-expressed
ABHD17C	0.81	0.000106	0.00332	Over-expressed
ADM	0.81	0.00565	0.0419	Over-expressed
CCNI2	0.81	0.00165	0.0193	Over-expressed
GRB7	0.81	0.00373	0.0322	Over-expressed
MMP28	0.81	0.00659	0.0462	Over-expressed
PRR15	0.81	2.03e-05	0.00125	Over-expressed
SERINC2	0.81	5.6e-05	0.00224	Over-expressed
TK1	0.81	0.000199	0.00505	Over-expressed
TROAP	0.81	0.000632	0.0106	Over-expressed
ADAMTS14	0.8	0.00274	0.0264	Over-expressed
ATP2C2	0.8	0.00245	0.0246	Over-expressed
BCL2L15	0.8	0.000163	0.00444	Over-expressed
CDC20	0.8	6.04e-05	0.00237	Over-expressed
F12	0.8	0.00491	0.0385	Over-expressed
MPZL2	0.8	0.00076	0.0119	Over-expressed
PLBD1	0.8	2.82e-06	0.000399	Over-expressed
ALS2CL	0.79	0.000708	0.0114	Over-expressed
ANLN	0.79	0.0002	0.00505	Over-expressed
HKDC1	0.79	0.00219	0.0228	Over-expressed
SLC11A1	0.79	0.00261	0.0255	Over-expressed
TNFAIP2	0.79	0.000274	0.00618	Over-expressed
BIK	0.78	0.000319	0.00686	Over-expressed
DMKN	0.78	5.21e-05	0.00212	Over-expressed
IGFBP3	0.78	0.000156	0.00437	Over-expressed
LMTK3	0.78	0.00121	0.0159	Over-expressed
OIP5	0.78	0.000288	0.0064	Over-expressed
PDZK1IP1	0.78	0.0061	0.0439	Over-expressed
SLC16A3	0.78	0.00202	0.0219	Over-expressed
SLC52A3	0.78	0.000244	0.00569	Over-expressed
TICRR	0.78	5.61e-05	0.00224	Over-expressed
TMEM158	0.78	0.000512	0.00924	Over-expressed
TMEM45B	0.78	0.00444	0.0358	Over-expressed
ACSL5	0.77	0.00254	0.0252	Over-expressed
HOXB6	0.77	0.00644	0.0456	Over-expressed
ITGA3	0.77	9.09e-05	0.00301	Over-expressed
RHOF	0.77	0.0061	0.0439	Over-expressed
SYNE4	0.77	0.00386	0.0328	Over-expressed
AP1S3	0.76	5.22e-05	0.00212	Over-expressed
BIRC5	0.76	0.00125	0.0163	Over-expressed
GNA15	0.76	5.58e-05	0.00223	Over-expressed
ITGA11	0.76	0.00397	0.0334	Over-expressed
KIF20A	0.76	3.99e-05	0.00186	Over-expressed
KIFC2	0.76	0.000463	0.00878	Over-expressed
SPIRE2	0.76	0.00407	0.0339	Over-expressed
OTX1	0.75	0.00324	0.0292	Over-expressed
ADAM8	0.74	0.000712	0.0114	Over-expressed
AOC1	0.74	0.00405	0.0338	Over-expressed
CAPS	0.74	0.00378	0.0324	Over-expressed
CENPA	0.74	0.000155	0.00436	Over-expressed
FLJ23867	0.74	0.000212	0.0052	Over-expressed
HJURP	0.74	2.89e-06	0.000401	Over-expressed
POF1B	0.74	0.00226	0.0233	Over-expressed
RCC1	0.74	6.1e-05	0.00238	Over-expressed
RHPN2	0.74	3.7e-05	0.00178	Over-expressed
TPX2	0.74	7.68e-06	0.000735	Over-expressed
ANO9	0.73	0.00283	0.0268	Over-expressed
GRAMD2A	0.73	0.000678	0.011	Over-expressed
GSDMB	0.73	0.00503	0.039	Over-expressed
MBOAT1	0.73	1.38e-05	0.00101	Over-expressed
MBOAT2	0.73	8.27e-05	0.00285	Over-expressed
NET1	0.73	2.6e-06	0.000382	Over-expressed
NQO1	0.73	0.000212	0.0052	Over-expressed
PCLAF	0.73	0.000391	0.00791	Over-expressed
PKP3	0.73	0.00143	0.0178	Over-expressed
PLPP2	0.73	4.86e-05	0.00207	Over-expressed
ST14	0.73	6.94e-06	0.000691	Over-expressed
ARHGAP8	0.72	0.000392	0.00792	Over-expressed
BUB1	0.72	9.66e-06	0.000828	Over-expressed
LSR	0.72	2.1e-05	0.00126	Over-expressed
PLK1	0.72	5.75e-05	0.00229	Over-expressed
RAB25	0.72	3.02e-05	0.00159	Over-expressed
S100A6	0.72	5.13e-05	0.00212	Over-expressed
ASPHD1	0.71	0.00159	0.019	Over-expressed
CLDN4	0.71	0.000969	0.0139	Over-expressed
DAPP1	0.71	4.51e-05	0.00196	Over-expressed
MYBL2	0.71	0.00151	0.0183	Over-expressed
MYH14	0.71	9.24e-05	0.00303	Over-expressed
NOX4	0.71	0.00199	0.0218	Over-expressed
PARD6B	0.71	8.33e-07	0.00019	Over-expressed
SDC1	0.71	7.17e-05	0.00263	Over-expressed
SLC44A4	0.71	0.000834	0.0126	Over-expressed
WNT7B	0.71	0.00468	0.0372	Over-expressed
ANXA1	0.7	0.00113	0.0152	Over-expressed
CSTB	0.7	0.000605	0.0102	Over-expressed
PPP1R13L	0.7	8.25e-05	0.00285	Over-expressed
TRIP13	0.7	0.000101	0.00323	Over-expressed
C3ORF52	0.69	1.18e-05	0.000925	Over-expressed
CAPN5	0.69	0.000218	0.00528	Over-expressed
CLDN23	0.69	0.00435	0.0353	Over-expressed
ESM1	0.69	0.00143	0.0177	Over-expressed
FCHO1	0.69	0.000804	0.0124	Over-expressed
KIF18B	0.69	3.23e-05	0.00166	Over-expressed
LPCAT4	0.69	0.00033	0.00703	Over-expressed
MND1	0.69	0.0031	0.0283	Over-expressed
SLC35F2	0.69	3.04e-07	0.000131	Over-expressed
TMEM51-AS1	0.69	0.000256	0.00589	Over-expressed
ANXA3	0.68	0.000285	0.00636	Over-expressed
GALE	0.68	9.01e-05	0.00301	Over-expressed
INF2	0.68	1.9e-05	0.0012	Over-expressed
RAD54L	0.68	0.000424	0.00829	Over-expressed
RMI2	0.68	8.89e-06	0.000811	Over-expressed
TNFRSF21	0.68	3.95e-06	0.000479	Over-expressed
CEACAM1	0.67	0.00509	0.0393	Over-expressed
CTAGE9	0.67	0.00721	0.0492	Over-expressed
GSTP1	0.67	3.97e-06	0.000479	Over-expressed
KIF15	0.67	0.00128	0.0165	Over-expressed
MCM10	0.67	0.00474	0.0374	Over-expressed
NEK2	0.67	0.00011	0.00338	Over-expressed
NPIPB3	0.67	0.00438	0.0355	Over-expressed
TTC9	0.67	0.000957	0.0138	Over-expressed
ADORA2B	0.66	0.00256	0.0253	Over-expressed
ALDH3B1	0.66	0.00133	0.0169	Over-expressed
ANXA2	0.66	3.19e-05	0.00165	Over-expressed
MSL3P1	0.66	0.00201	0.0219	Over-expressed
NFE2L3	0.66	4.99e-06	0.000547	Over-expressed
PCDH7	0.66	0.00401	0.0335	Over-expressed
PLAUR	0.66	0.000796	0.0123	Over-expressed
PRRX2	0.66	0.00718	0.0491	Over-expressed
PTTG1	0.66	0.000205	0.00512	Over-expressed
TMC7	0.66	0.000257	0.00589	Over-expressed
TRPM4	0.66	0.000476	0.00896	Over-expressed
TTK	0.66	0.000488	0.00906	Over-expressed
CTHRC1	0.65	0.00417	0.0344	Over-expressed
FOXD2-AS1	0.65	0.000167	0.00446	Over-expressed
ID1	0.65	0.003	0.0278	Over-expressed
KIF2C	0.65	6.26e-05	0.00241	Over-expressed
MFAP2	0.65	0.0021	0.0223	Over-expressed
PPM1J	0.65	0.000805	0.0124	Over-expressed
BUB1B	0.64	2.54e-05	0.00138	Over-expressed
CDC45	0.64	0.00683	0.0474	Over-expressed
EFNB1	0.64	0.000729	0.0116	Over-expressed
GPRC5D	0.64	0.00662	0.0463	Over-expressed
LOXL2	0.64	0.00309	0.0283	Over-expressed
MKI67	0.64	0.0039	0.033	Over-expressed
OAS1	0.64	0.00558	0.0416	Over-expressed
POLQ	0.64	0.000821	0.0125	Over-expressed
RTP4	0.64	0.000164	0.00444	Over-expressed
TNFRSF14-AS1	0.64	0.00342	0.0303	Over-expressed
VSIG10L	0.64	0.00118	0.0157	Over-expressed
CDKN3	0.63	0.000754	0.0118	Over-expressed
CENPE	0.63	0.00048	0.009	Over-expressed
CLCF1	0.63	0.00304	0.0281	Over-expressed
DEPDC1	0.63	0.00181	0.0205	Over-expressed
GOLGA2P10	0.63	0.000268	0.00607	Over-expressed
HMMR	0.63	0.000429	0.00836	Over-expressed
KIF18A	0.63	0.000244	0.00569	Over-expressed
KYNU	0.63	0.00278	0.0266	Over-expressed
LAD1	0.63	7.57e-05	0.00267	Over-expressed
MUC20	0.63	0.00268	0.026	Over-expressed
NUDT8	0.63	0.00515	0.0395	Over-expressed
NUSAP1	0.63	2.01e-05	0.00124	Over-expressed
PIF1	0.63	0.00203	0.0219	Over-expressed
RHOD	0.63	0.00498	0.0388	Over-expressed
RRM2	0.63	0.000759	0.0119	Over-expressed
S100A16	0.63	8.93e-05	0.00299	Over-expressed
SPC24	0.63	0.00221	0.0229	Over-expressed
TSPO	0.63	0.00493	0.0385	Over-expressed
ACY1	0.62	0.00128	0.0165	Over-expressed
ALDOA	0.62	3.92e-05	0.00184	Over-expressed
ARNTL2	0.62	0.00283	0.0268	Over-expressed
CDK1	0.62	0.000432	0.00841	Over-expressed
CEP55	0.62	0.000434	0.00844	Over-expressed
CNKSR1	0.62	9.43e-06	0.000828	Over-expressed
ECT2	0.62	0.00064	0.0106	Over-expressed
ELF3	0.62	0.000874	0.013	Over-expressed
KIF23	0.62	0.000127	0.00377	Over-expressed
MLPH	0.62	0.00038	0.00776	Over-expressed
NAGS	0.62	0.00544	0.0409	Over-expressed
OPLAH	0.62	0.0039	0.033	Over-expressed
TSPAN15	0.62	4.31e-05	0.00191	Over-expressed
ZNF185	0.62	0.00133	0.0168	Over-expressed
ASPM	0.61	0.00061	0.0103	Over-expressed
CKS2	0.61	0.000114	0.00349	Over-expressed
DDX11	0.61	0.000238	0.00562	Over-expressed
GALNT3	0.61	0.0031	0.0283	Over-expressed
HSD17B6	0.61	0.00679	0.0471	Over-expressed
POC1A	0.61	0.00241	0.0243	Over-expressed
PTPRH	0.61	0.000507	0.00921	Over-expressed
TRIP10	0.61	1.32e-05	0.000981	Over-expressed
EME1	0.6	0.00549	0.0412	Over-expressed
INPP4B	0.6	0.000783	0.0121	Over-expressed
MAP3K13	0.6	0.00401	0.0335	Over-expressed
MEGF6	0.6	0.00579	0.0425	Over-expressed
MELK	0.6	0.00421	0.0345	Over-expressed
POLE2	0.6	0.00088	0.0131	Over-expressed
PRR15L	0.6	0.00109	0.0149	Over-expressed
PYGL	0.6	0.00535	0.0404	Over-expressed
RAD51	0.6	0.000395	0.00794	Over-expressed
RNF207	0.6	0.00535	0.0404	Over-expressed
S100A11	0.6	0.000129	0.00379	Over-expressed
SMAGP	0.6	0.000545	0.00955	Over-expressed
ANXA2P2	0.59	0.000115	0.0035	Over-expressed
BAIAP2L1	0.59	0.000201	0.00507	Over-expressed
CCDC9B	0.59	0.00288	0.0272	Over-expressed
CD55	0.59	0.0062	0.0443	Over-expressed
DNAAF3	0.59	0.00398	0.0334	Over-expressed
EPCAM	0.59	2.14e-06	0.000351	Over-expressed
HELLS	0.59	0.000255	0.00589	Over-expressed
KRT18	0.59	0.00302	0.0279	Over-expressed
MISP	0.59	0.00599	0.0434	Over-expressed
RRAS	0.59	0.0002	0.00505	Over-expressed
S100A10	0.59	0.000159	0.0044	Over-expressed
SDC4	0.59	2.93e-06	0.000401	Over-expressed
ABLIM3	0.58	0.00299	0.0278	Over-expressed
ADAP1	0.58	0.00562	0.0418	Over-expressed
ANO1	0.58	0.00329	0.0295	Over-expressed
ASF1B	0.58	0.0002	0.00505	Over-expressed
CDCP1	0.58	0.000594	0.0101	Over-expressed
DEPDC1B	0.58	0.00131	0.0167	Over-expressed
ERBB3	0.58	0.000293	0.00647	Over-expressed
FLNB	0.58	0.00302	0.0279	Over-expressed
MMP14	0.58	0.000387	0.00785	Over-expressed
NEAT1	0.58	0.00616	0.0441	Over-expressed
OSBPL3	0.58	2.39e-05	0.00136	Over-expressed
PTPRU	0.58	0.00412	0.0341	Over-expressed
SMAD3	0.58	0.000106	0.00332	Over-expressed
TMC6	0.58	0.00197	0.0217	Over-expressed
WDR62	0.58	0.00077	0.012	Over-expressed
CDC6	0.57	0.00342	0.0303	Over-expressed
CMTM7	0.57	0.00197	0.0217	Over-expressed
KCNK1	0.57	0.000237	0.00561	Over-expressed
MXRA8	0.57	0.00368	0.0318	Over-expressed
NGEF	0.57	0.00564	0.0419	Over-expressed
NTM	0.57	0.00172	0.0199	Over-expressed
SSH3	0.57	4.59e-05	0.00198	Over-expressed
ADAMTS7	0.56	0.000458	0.00875	Over-expressed
CCNB1	0.56	0.000184	0.00478	Over-expressed
CDCA5	0.56	0.000598	0.0102	Over-expressed
DDIAS	0.56	0.00161	0.0191	Over-expressed
ELMO3	0.56	0.000187	0.00483	Over-expressed
FAM83H	0.56	0.00103	0.0143	Over-expressed
LY75	0.56	0.00516	0.0396	Over-expressed
NHS	0.56	0.00661	0.0463	Over-expressed
PPP4R1L	0.56	0.00176	0.0202	Over-expressed
TEDC2	0.56	0.00662	0.0463	Over-expressed
TGFA	0.56	0.000207	0.00514	Over-expressed
TOP2A	0.56	0.000701	0.0113	Over-expressed
VMP1	0.56	0.000264	0.00601	Over-expressed
ASAP2	0.55	0.00134	0.017	Over-expressed
CDCA2	0.55	0.00394	0.0332	Over-expressed
FAM72D	0.55	0.00621	0.0444	Over-expressed
JPT1	0.55	0.00246	0.0247	Over-expressed
MYRF	0.55	0.000778	0.0121	Over-expressed
NR1D1	0.55	0.00534	0.0404	Over-expressed
POLD4	0.55	0.000409	0.00808	Over-expressed
RHBDF1	0.55	3.99e-05	0.00186	Over-expressed
SLC20A1	0.55	0.00255	0.0253	Over-expressed
ACSF2	0.54	0.000237	0.00561	Over-expressed
CAMK2N1	0.54	0.00145	0.0179	Over-expressed
CKAP2L	0.54	0.00212	0.0225	Over-expressed
FAM72B	0.54	0.000149	0.00423	Over-expressed
FOXM1	0.54	0.00339	0.0302	Over-expressed
JUP	0.54	0.00173	0.0199	Over-expressed
KIF4A	0.54	7.19e-05	0.00264	Over-expressed
ORC6	0.54	0.00073	0.0116	Over-expressed
PRKCI	0.54	0.0055	0.0413	Over-expressed
RSRP1	0.54	0.000926	0.0135	Over-expressed
SEMA3B	0.54	0.00699	0.0481	Over-expressed
SHCBP1	0.54	0.00181	0.0205	Over-expressed
SKA3	0.54	0.000513	0.00925	Over-expressed
ACOT4	0.53	0.00257	0.0253	Over-expressed
AURKB	0.53	0.00324	0.0292	Over-expressed
BLVRB	0.53	0.00192	0.0213	Over-expressed
CDCA8	0.53	4.81e-05	0.00205	Over-expressed
E2F7	0.53	0.00463	0.037	Over-expressed
ESRP1	0.53	0.00175	0.0201	Over-expressed
FAM110A	0.53	0.00269	0.026	Over-expressed
FGD6	0.53	0.00319	0.0289	Over-expressed
GBP2	0.53	0.00275	0.0264	Over-expressed
GRTP1	0.53	0.00264	0.0257	Over-expressed
NCAPH	0.53	0.00186	0.0209	Over-expressed
OCIAD2	0.53	0.0015	0.0183	Over-expressed
RDH13	0.53	0.000661	0.0108	Over-expressed
SH2D4A	0.53	0.00108	0.0149	Over-expressed
SRPX2	0.53	0.0062	0.0443	Over-expressed
TMC4	0.53	0.000394	0.00794	Over-expressed
TNFRSF12A	0.53	0.00219	0.0228	Over-expressed
UHRF1	0.53	0.000529	0.00944	Over-expressed
ARHGAP11A	0.52	0.0013	0.0167	Over-expressed
AURKA	0.52	0.000405	0.00803	Over-expressed
CENPK	0.52	0.00165	0.0193	Over-expressed
CNNM4	0.52	0.000164	0.00444	Over-expressed
IL1RAP	0.52	0.00647	0.0457	Over-expressed
KRT8	0.52	0.00602	0.0436	Over-expressed
LRRC8E	0.52	0.00272	0.0262	Over-expressed
NABP1	0.52	0.000217	0.00527	Over-expressed
NOD2	0.52	0.000831	0.0126	Over-expressed
NUF2	0.52	0.00217	0.0227	Over-expressed
PAQR4	0.52	0.000994	0.014	Over-expressed
PCDH1	0.52	0.000851	0.0128	Over-expressed
PRELID2	0.52	0.00646	0.0456	Over-expressed
RAB38	0.52	0.00422	0.0346	Over-expressed
SAMD10	0.52	0.00457	0.0366	Over-expressed
SPINT1	0.52	0.000535	0.00949	Over-expressed
TOB1	0.52	0.00205	0.0221	Over-expressed
CCNA2	0.51	0.000502	0.00918	Over-expressed
CMTM3	0.51	0.00597	0.0434	Over-expressed
CYB5R2	0.51	0.00312	0.0284	Over-expressed
DNTTIP1	0.51	0.0005	0.00918	Over-expressed
ETHE1	0.51	0.0013	0.0167	Over-expressed
FXYD5	0.51	0.00373	0.0322	Over-expressed
MOK	0.51	0.0017	0.0198	Over-expressed
P4HA1	0.51	0.00152	0.0184	Over-expressed
PGM2L1	0.51	0.00034	0.00715	Over-expressed
PLK4	0.51	0.000586	0.01	Over-expressed
RHBDF2	0.51	0.0042	0.0345	Over-expressed
SLFN13	0.51	0.00136	0.0171	Over-expressed
SRD5A3	0.51	0.00227	0.0233	Over-expressed
TMSB10	0.51	0.00121	0.0159	Over-expressed
BCL2L12	0.5	0.000199	0.00505	Over-expressed
CGN	0.5	0.000682	0.0111	Over-expressed
CHMP4C	0.5	0.00447	0.0361	Over-expressed
EFNA1	0.5	0.00514	0.0395	Over-expressed
EFNA4	0.5	0.00147	0.0181	Over-expressed
H1F0	0.5	0.000399	0.00799	Over-expressed
IL18	0.5	0.00149	0.0183	Over-expressed
PLCB3	0.5	0.000117	0.00352	Over-expressed
PRC1	0.5	0.00397	0.0333	Over-expressed
RHOC	0.5	6.64e-05	0.0025	Over-expressed
SGPP2	0.5	0.00693	0.0478	Over-expressed
SIRT7	0.5	0.00304	0.0281	Over-expressed
TFPI	0.5	0.00519	0.0397	Over-expressed
TPM2	0.5	0.00279	0.0267	Over-expressed
ARL4C	0.49	0.00249	0.0249	Over-expressed
CYTOR	0.49	0.0063	0.0448	Over-expressed
GIPC1	0.49	0.000457	0.00873	Over-expressed
MARCKSL1	0.49	0.000905	0.0133	Over-expressed
MDFI	0.49	0.00471	0.0373	Over-expressed
MGLL	0.49	0.000633	0.0106	Over-expressed
SMPDL3B	0.49	0.00195	0.0215	Over-expressed
STK39	0.49	2.06e-05	0.00125	Over-expressed
EPHA1	0.48	0.00177	0.0202	Over-expressed
ERCC6L	0.48	0.00102	0.0142	Over-expressed
LDHA	0.48	0.000302	0.00658	Over-expressed
NCAPG	0.48	0.00183	0.0207	Over-expressed
PPP1R14B	0.48	0.00121	0.0159	Over-expressed
TMEM241	0.48	0.0053	0.0402	Over-expressed
TRIM16	0.48	0.00116	0.0155	Over-expressed
ZWINT	0.48	0.00256	0.0253	Over-expressed
EZH2	0.47	0.000863	0.0129	Over-expressed
HSPE1	0.47	0.00196	0.0216	Over-expressed
ITPKC	0.47	0.00209	0.0223	Over-expressed
MIR4435-2HG	0.47	0.000539	0.00952	Over-expressed
MYOF	0.47	0.00698	0.0481	Over-expressed
PDLIM7	0.47	0.00582	0.0426	Over-expressed
PKM	0.47	0.00103	0.0143	Over-expressed
SH3BGRL3	0.47	0.00412	0.0341	Over-expressed
TMBIM1	0.47	0.000108	0.00337	Over-expressed
TOP1P2	0.47	0.00373	0.0322	Over-expressed
TUFT1	0.47	0.00277	0.0266	Over-expressed
B4GALT4	0.46	0.0049	0.0384	Over-expressed
CNN2	0.46	0.00235	0.0239	Over-expressed
EZR	0.46	0.00447	0.0361	Over-expressed
LGALS1	0.46	0.00613	0.044	Over-expressed
PRXL2B	0.46	0.00169	0.0197	Over-expressed
SHROOM1	0.46	0.00164	0.0193	Over-expressed
TMEM159	0.46	0.000532	0.00948	Over-expressed
TRIM59	0.46	0.000551	0.00961	Over-expressed
XRCC3	0.46	0.00483	0.038	Over-expressed
ZNF600	0.46	0.00347	0.0305	Over-expressed
ACYP1	0.45	4.19e-05	0.0019	Over-expressed
DBNDD1	0.45	0.00231	0.0236	Over-expressed
FAM111B	0.45	0.00274	0.0264	Over-expressed
FANCB	0.45	0.00179	0.0204	Over-expressed
NMI	0.45	4.03e-05	0.00186	Over-expressed
NRBP2	0.45	0.00517	0.0397	Over-expressed
PARPBP	0.45	0.000801	0.0123	Over-expressed
PLS1	0.45	0.0045	0.0362	Over-expressed
TEAD3	0.45	0.00019	0.00489	Over-expressed
CKLF	0.44	0.000208	0.00514	Over-expressed
DHRS1	0.44	0.00165	0.0194	Over-expressed
FHL2	0.44	0.00182	0.0205	Over-expressed
MYO5C	0.44	0.00151	0.0183	Over-expressed
PERP	0.44	0.000509	0.00922	Over-expressed
STIL	0.44	0.00185	0.0208	Over-expressed
SYNGR2	0.44	0.00321	0.029	Over-expressed
ABHD11	0.43	0.00202	0.0219	Over-expressed
CENPF	0.43	0.00706	0.0485	Over-expressed
COTL1	0.43	0.000549	0.00959	Over-expressed
KNSTRN	0.43	0.000542	0.00953	Over-expressed
SP140L	0.43	0.000841	0.0127	Over-expressed
TMEM134	0.43	0.00143	0.0178	Over-expressed
VASP	0.43	0.000525	0.00939	Over-expressed
B3GNT5	0.42	0.00488	0.0383	Over-expressed
CACNB3	0.42	0.00519	0.0397	Over-expressed
CDH1	0.42	0.00155	0.0186	Over-expressed
EPB41L1	0.42	0.0032	0.0289	Over-expressed
GINS1	0.42	0.00678	0.0471	Over-expressed
MICA	0.42	0.00468	0.0372	Over-expressed
RIN1	0.42	0.00685	0.0474	Over-expressed
SPATS2L	0.42	9.34e-05	0.00305	Over-expressed
TUBA1C	0.42	0.000162	0.00442	Over-expressed
CCNF	0.41	0.00032	0.00686	Over-expressed
CD2AP	0.41	0.00313	0.0284	Over-expressed
CDCA4	0.41	0.000497	0.00918	Over-expressed
CDH24	0.41	0.00727	0.0494	Over-expressed
EIF6	0.41	0.000408	0.00807	Over-expressed
HENMT1	0.41	0.0022	0.0228	Over-expressed
NOL3	0.41	0.00266	0.0258	Over-expressed
NPAS2	0.41	0.000819	0.0125	Over-expressed
PIEZO1	0.41	0.000217	0.00527	Over-expressed
SORD	0.41	0.00217	0.0228	Over-expressed
TLCD1	0.41	0.00563	0.0418	Over-expressed
ZDHHC7	0.41	0.00019	0.00489	Over-expressed
ANXA11	0.4	0.000965	0.0139	Over-expressed
ARHGAP27	0.4	0.00562	0.0418	Over-expressed
CTTN	0.4	6.32e-07	0.000168	Over-expressed
DEDD2	0.4	0.00669	0.0467	Over-expressed
GAPDH	0.4	0.00248	0.0248	Over-expressed
GPSM2	0.4	0.00265	0.0258	Over-expressed
HES1	0.4	0.000423	0.00829	Over-expressed
LRRC1	0.4	0.000331	0.00704	Over-expressed
PFKP	0.4	0.00615	0.0441	Over-expressed
POLR2H	0.4	0.000148	0.00419	Over-expressed
SLC1A5	0.4	0.00645	0.0456	Over-expressed
SOX4	0.4	0.00716	0.049	Over-expressed
SPAG5	0.4	0.00301	0.0279	Over-expressed
TMEM44	0.4	0.00066	0.0108	Over-expressed
TRAF4	0.4	0.000992	0.014	Over-expressed
TSKU	0.4	0.00061	0.0103	Over-expressed
WDHD1	0.4	0.00673	0.0468	Over-expressed
ZDHHC3	0.4	0.000544	0.00955	Over-expressed
ZNF341	0.4	0.000879	0.0131	Over-expressed
AP1G2	0.39	0.0015	0.0183	Over-expressed
AP1M2	0.39	0.00132	0.0168	Over-expressed
ARHGAP32	0.39	0.0038	0.0325	Over-expressed
DOK4	0.39	0.000943	0.0137	Over-expressed
ERG28	0.39	0.000902	0.0133	Over-expressed
KIF11	0.39	0.00718	0.0491	Over-expressed
LBX2-AS1	0.39	0.00361	0.0314	Over-expressed
LINC01106	0.39	0.00605	0.0437	Over-expressed
LMNB1	0.39	0.00121	0.0159	Over-expressed
LRP5	0.39	0.00383	0.0327	Over-expressed
MLKL	0.39	0.00148	0.0182	Over-expressed
MVP	0.39	8.65e-05	0.00295	Over-expressed
PNP	0.39	0.00666	0.0465	Over-expressed
PTMA	0.39	1.41e-05	0.00101	Over-expressed
RNF149	0.39	5.63e-11	7.96e-07	Over-expressed
TGFB1I1	0.39	0.00592	0.0432	Over-expressed
TGIF1	0.39	0.00357	0.0312	Over-expressed
TMEM30B	0.39	0.00205	0.0221	Over-expressed
TMEM41A	0.39	0.00064	0.0106	Over-expressed
VAMP8	0.39	0.00202	0.0219	Over-expressed
VDAC1	0.39	0.000138	0.004	Over-expressed
CKS1B	0.38	0.00231	0.0236	Over-expressed
DTX2	0.38	0.00603	0.0437	Over-expressed
FZD5	0.38	0.00714	0.0489	Over-expressed
IRF3	0.38	0.00643	0.0455	Over-expressed
LYPLA2	0.38	0.00533	0.0404	Over-expressed
MCU	0.38	0.00718	0.0491	Over-expressed
MGAT4B	0.38	0.000979	0.014	Over-expressed
NOP10	0.38	0.00337	0.0301	Over-expressed
NR2F6	0.38	0.00603	0.0437	Over-expressed
PARP3	0.38	0.00191	0.0213	Over-expressed
PSRC1	0.38	0.00455	0.0364	Over-expressed
RPE	0.38	0.00237	0.024	Over-expressed
RPL28	0.38	0.00528	0.0401	Over-expressed
SNORA8	0.38	0.0046	0.0367	Over-expressed
SPINT2	0.38	0.00175	0.0201	Over-expressed
TRAK1	0.38	0.00262	0.0255	Over-expressed
TSPAN3	0.38	0.00589	0.043	Over-expressed
ATIC	0.37	0.00464	0.037	Over-expressed
C11ORF80	0.37	0.00166	0.0194	Over-expressed
CDK18	0.37	0.00528	0.0402	Over-expressed
CLIC1	0.37	0.000498	0.00918	Over-expressed
EXOSC5	0.37	0.00232	0.0237	Over-expressed
LOC341056	0.37	0.00492	0.0385	Over-expressed
LPIN3	0.37	0.00525	0.04	Over-expressed
PPP1R3B	0.37	0.00467	0.0372	Over-expressed
SLC39A11	0.37	0.00305	0.0281	Over-expressed
SLC8B1	0.37	0.0021	0.0224	Over-expressed
SNRPA	0.37	0.00102	0.0142	Over-expressed
TAP1	0.37	0.00597	0.0434	Over-expressed
ZFP36L1	0.37	0.00266	0.0258	Over-expressed
ANKRD36	0.36	0.00551	0.0413	Over-expressed
APLP2	0.36	0.00233	0.0237	Over-expressed
BCL10	0.36	0.00465	0.0371	Over-expressed
BZW2	0.36	0.000553	0.00962	Over-expressed
CDS1	0.36	0.00417	0.0344	Over-expressed
CEP170B	0.36	0.0042	0.0345	Over-expressed
ESRP2	0.36	0.0032	0.029	Over-expressed
GTF2IRD1	0.36	0.000245	0.00571	Over-expressed
NDE1	0.36	0.00277	0.0266	Over-expressed
PAK1	0.36	0.00453	0.0363	Over-expressed
PRKCZ	0.36	0.00469	0.0372	Over-expressed
PTK7	0.36	0.00252	0.0251	Over-expressed
RCE1	0.36	0.000155	0.00436	Over-expressed
BOLA2	0.35	0.00351	0.0308	Over-expressed
CCDC120	0.35	0.00261	0.0255	Over-expressed
CD9	0.35	0.00332	0.0297	Over-expressed
CHMP2B	0.35	0.00163	0.0192	Over-expressed
JPT2	0.35	0.00306	0.0281	Over-expressed
PRICKLE3	0.35	9.15e-05	0.00302	Over-expressed
RIPK2	0.35	0.00468	0.0372	Over-expressed
TMEM123	0.35	0.00653	0.0459	Over-expressed
ZNF581	0.35	0.00512	0.0395	Over-expressed
EFCAB11	0.34	0.00122	0.0159	Over-expressed
F11R	0.34	0.000517	0.00931	Over-expressed
KIF22	0.34	0.00641	0.0454	Over-expressed
MNAT1	0.34	0.000364	0.00754	Over-expressed
NUDT5	0.34	0.00125	0.0163	Over-expressed
PPP4C	0.34	0.00148	0.0181	Over-expressed
RFC4	0.34	0.000866	0.0129	Over-expressed
SLC50A1	0.34	0.000503	0.00919	Over-expressed
SRC	0.34	0.000786	0.0122	Over-expressed
THOC3	0.34	6.06e-05	0.00237	Over-expressed
AKAP1	0.33	0.00321	0.029	Over-expressed
DBNDD2	0.33	0.00214	0.0226	Over-expressed
EIF2B2	0.33	0.000923	0.0135	Over-expressed
PSMA5	0.33	8.45e-05	0.0029	Over-expressed
QPCTL	0.33	0.00386	0.0328	Over-expressed
RUVBL2	0.33	0.00215	0.0226	Over-expressed
SRI	0.33	0.000117	0.00353	Over-expressed
ACTN4	0.32	0.00211	0.0224	Over-expressed
ARF6	0.32	0.00104	0.0144	Over-expressed
ARL6IP1	0.32	0.007	0.0481	Over-expressed
ELOVL1	0.32	0.000639	0.0106	Over-expressed
MRGBP	0.32	0.00181	0.0205	Over-expressed
RAP2B	0.32	0.00298	0.0278	Over-expressed
ALG3	0.31	0.000981	0.014	Over-expressed
BCL2L1	0.31	0.00379	0.0325	Over-expressed
CASP4	0.31	0.00486	0.0382	Over-expressed
CASP8	0.31	0.00598	0.0434	Over-expressed
CHP1	0.31	0.00304	0.0281	Over-expressed
MTHFD1	0.31	0.00496	0.0387	Over-expressed
NADSYN1	0.31	0.00421	0.0345	Over-expressed
PAWR	0.31	0.00496	0.0387	Over-expressed
PEX13	0.31	0.000583	0.00997	Over-expressed
PML	0.31	0.0074	0.05	Over-expressed
PSEN1	0.31	2.74e-05	0.00147	Over-expressed
RNF181	0.31	0.0041	0.034	Over-expressed
SPAG16	0.31	0.00583	0.0426	Over-expressed
SQOR	0.31	0.00341	0.0303	Over-expressed
WEE1	0.31	0.00303	0.0281	Over-expressed
ZPR1	0.31	0.000128	0.00378	Over-expressed
ANKZF1	0.3	0.00342	0.0303	Over-expressed
CAMKMT	0.3	0.00613	0.044	Over-expressed
MEAK7	0.3	0.00576	0.0424	Over-expressed
PPP1CA	0.3	0.000697	0.0113	Over-expressed
SUN1	0.3	0.00396	0.0333	Over-expressed
ACTB	0.29	0.00153	0.0185	Over-expressed
ACTL6A	0.29	0.000345	0.00723	Over-expressed
AHSA1	0.29	0.00426	0.0348	Over-expressed
CDK7	0.29	0.00593	0.0432	Over-expressed
CHMP4B	0.29	0.00062	0.0104	Over-expressed
LMNB2	0.29	0.00665	0.0465	Over-expressed
TMEM189	0.29	0.00711	0.0487	Over-expressed
TMEM50A	0.29	0.00168	0.0196	Over-expressed
TPM4	0.29	0.00374	0.0322	Over-expressed
BFAR	0.28	0.000287	0.00637	Over-expressed
CAPZA1	0.28	0.00187	0.0209	Over-expressed
CASP10	0.28	0.0043	0.0351	Over-expressed
CFL1	0.28	0.00296	0.0277	Over-expressed
IL4R	0.28	0.00678	0.0471	Over-expressed
MRPL11	0.28	0.00381	0.0325	Over-expressed
PRKD2	0.28	0.00708	0.0486	Over-expressed
PSMA3	0.28	2.37e-05	0.00136	Over-expressed
PSMA6	0.28	0.00127	0.0165	Over-expressed
RAC1	0.28	0.00064	0.0106	Over-expressed
SMS	0.28	0.00201	0.0219	Over-expressed
SMURF1	0.28	0.00672	0.0468	Over-expressed
ZFYVE21	0.28	0.00256	0.0253	Over-expressed
CAPN1	0.27	0.00651	0.0458	Over-expressed
COA8	0.27	0.00728	0.0494	Over-expressed
DPP3	0.27	3.47e-05	0.00173	Over-expressed
GPI	0.27	0.00249	0.0249	Over-expressed
KDELR1	0.27	0.000378	0.00775	Over-expressed
MITD1	0.27	0.00182	0.0206	Over-expressed
NUTF2	0.27	0.00195	0.0216	Over-expressed
PIGF	0.27	0.00347	0.0305	Over-expressed
RCC2	0.27	0.00278	0.0266	Over-expressed
SNRPG	0.27	0.00421	0.0345	Over-expressed
SP100	0.27	0.00706	0.0485	Over-expressed
TRMT112	0.27	0.00227	0.0233	Over-expressed
CHMP1A	0.26	0.00648	0.0457	Over-expressed
KCTD5	0.26	0.00236	0.0239	Over-expressed
PHKG2	0.26	0.00585	0.0427	Over-expressed
PSMC6	0.26	1.62e-06	0.00029	Over-expressed
SAE1	0.26	0.00116	0.0155	Over-expressed
SIAH2	0.26	0.00348	0.0306	Over-expressed
SLC35A2	0.26	0.00202	0.0219	Over-expressed
TSEN34	0.26	0.00499	0.0388	Over-expressed
ACOT9	0.25	0.0061	0.0439	Over-expressed
CNIH1	0.25	0.00392	0.0332	Over-expressed
COA4	0.25	0.00433	0.0353	Over-expressed
CRIPT	0.25	0.00492	0.0385	Over-expressed
CTNNA1	0.25	0.00341	0.0303	Over-expressed
DLST	0.25	0.00555	0.0415	Over-expressed
FAM177A1	0.25	0.00566	0.0419	Over-expressed
NFATC2IP	0.25	0.00388	0.0329	Over-expressed
PFDN4	0.25	0.00737	0.0498	Over-expressed
SUMO1	0.25	0.00127	0.0165	Over-expressed
HDGF	0.24	0.00285	0.027	Over-expressed
PDCD10	0.24	0.00192	0.0213	Over-expressed
RMDN3	0.24	0.00737	0.0498	Over-expressed
RNF7	0.24	0.000382	0.00779	Over-expressed
STX4	0.24	0.00456	0.0364	Over-expressed
WDR75	0.24	0.00326	0.0293	Over-expressed
CCNK	0.23	0.00169	0.0197	Over-expressed
CCT5	0.23	0.00109	0.0149	Over-expressed
FTSJ1	0.23	0.00202	0.0219	Over-expressed
GYS1	0.23	0.00101	0.0142	Over-expressed
TTLL5	0.23	0.00518	0.0397	Over-expressed
YY1	0.23	0.00593	0.0432	Over-expressed
AP2M1	0.22	0.0057	0.042	Over-expressed
HIKESHI	0.22	0.0051	0.0393	Over-expressed
KARS	0.22	0.00132	0.0167	Over-expressed
MED6	0.22	0.00207	0.0222	Over-expressed
NAT10	0.22	0.00605	0.0437	Over-expressed
PDZD11	0.22	0.0018	0.0205	Over-expressed
PPME1	0.22	0.00258	0.0254	Over-expressed
SSB	0.22	0.000309	0.00673	Over-expressed
SUGT1	0.22	0.00198	0.0217	Over-expressed
TBL1XR1	0.22	0.00458	0.0366	Over-expressed
TPD52L2	0.22	0.00739	0.05	Over-expressed
AAMP	0.21	0.00382	0.0326	Over-expressed
AKT1	0.21	0.000333	0.00705	Over-expressed
C2ORF49	0.21	0.00153	0.0185	Over-expressed
ERH	0.21	0.00383	0.0326	Over-expressed
FAM136A	0.21	0.00109	0.0149	Over-expressed
MRPS5	0.21	0.000991	0.014	Over-expressed
NUMB	0.21	0.00146	0.018	Over-expressed
RTRAF	0.21	0.00382	0.0326	Over-expressed
UBE2I	0.21	0.00171	0.0198	Over-expressed
USB1	0.21	0.00219	0.0228	Over-expressed
VCPKMT	0.21	0.00389	0.033	Over-expressed
VTI1B	0.21	0.00566	0.0419	Over-expressed
ARPC2	0.2	0.00729	0.0495	Over-expressed
CBX3	0.2	0.00108	0.0149	Over-expressed
CDK16	0.2	0.00032	0.00686	Over-expressed
GLRX5	0.2	0.00538	0.0406	Over-expressed
NTAN1	0.2	0.00399	0.0334	Over-expressed
STRN4	0.2	0.00582	0.0426	Over-expressed
TMEM126A	0.2	0.00401	0.0335	Over-expressed
CALM2	0.19	0.00735	0.0498	Over-expressed
EI24	0.19	0.0026	0.0255	Over-expressed
POLR2D	0.19	0.00696	0.048	Over-expressed
CNOT11	0.18	0.00626	0.0446	Over-expressed
EIF1AD	0.18	0.00467	0.0372	Over-expressed
ORC4	0.18	0.00181	0.0205	Over-expressed
PSMD7	0.18	0.00489	0.0384	Over-expressed
SRSF7	0.18	0.00514	0.0395	Over-expressed
IAH1	0.17	0.00691	0.0477	Over-expressed
DPAGT1	0.16	0.00355	0.031	Over-expressed
MLH1	-0.16	0.00379	0.0325	Under-expressed
RUNDC1	-0.16	0.00504	0.039	Under-expressed
GFOD2	-0.17	0.00722	0.0492	Under-expressed
ATP6AP1	-0.18	0.00226	0.0233	Under-expressed
DPH3	-0.18	0.0072	0.0491	Under-expressed
GLOD4	-0.18	0.00644	0.0456	Under-expressed
MBD4	-0.18	0.0044	0.0356	Under-expressed
DLD	-0.19	0.00712	0.0488	Under-expressed
IPO9	-0.19	0.00255	0.0253	Under-expressed
EIF4ENIF1	-0.2	0.00558	0.0416	Under-expressed
PRKACA	-0.2	0.000997	0.014	Under-expressed
SCO1	-0.2	0.00336	0.03	Under-expressed
SNAP47	-0.2	0.00225	0.0232	Under-expressed
TERF2IP	-0.2	0.00299	0.0278	Under-expressed
WAC	-0.2	0.00412	0.0341	Under-expressed
AZI2	-0.21	0.00432	0.0352	Under-expressed
C7ORF26	-0.21	0.00394	0.0332	Under-expressed
CDADC1	-0.21	0.00523	0.0399	Under-expressed
GYG1	-0.21	0.00127	0.0165	Under-expressed
POLR3GL	-0.21	0.0048	0.0379	Under-expressed
SEC22C	-0.21	0.000489	0.00907	Under-expressed
SPOP	-0.21	0.00233	0.0237	Under-expressed
DCAF8	-0.22	0.0047	0.0373	Under-expressed
GIT2	-0.22	0.00292	0.0275	Under-expressed
PHF23	-0.22	0.000884	0.0131	Under-expressed
PI4KB	-0.22	0.000414	0.00816	Under-expressed
TMED8	-0.22	0.00503	0.039	Under-expressed
TPP1	-0.22	0.00648	0.0457	Under-expressed
ADD1	-0.23	0.000614	0.0103	Under-expressed
ARL14EP	-0.23	0.0044	0.0356	Under-expressed
C6ORF89	-0.23	0.00154	0.0185	Under-expressed
CPT2	-0.23	0.00367	0.0318	Under-expressed
GBA	-0.23	0.00096	0.0138	Under-expressed
GNA12	-0.23	0.00376	0.0323	Under-expressed
GZF1	-0.23	0.00197	0.0216	Under-expressed
KIF1BP	-0.23	0.00366	0.0317	Under-expressed
NCDN	-0.23	0.00342	0.0303	Under-expressed
STAT5B	-0.23	0.000359	0.00747	Under-expressed
TADA2A	-0.23	0.00388	0.0329	Under-expressed
TBC1D19	-0.23	0.00292	0.0275	Under-expressed
TIMM10B	-0.23	0.00326	0.0293	Under-expressed
TXNDC15	-0.23	0.00293	0.0275	Under-expressed
UBE2G1	-0.23	4.1e-05	0.00188	Under-expressed
WRAP53	-0.23	0.00307	0.0281	Under-expressed
ANGEL2	-0.24	0.00686	0.0474	Under-expressed
AP2A2	-0.24	0.00267	0.0259	Under-expressed
CCDC28A	-0.24	0.000321	0.00686	Under-expressed
CYB5R1	-0.24	0.00581	0.0426	Under-expressed
GAPVD1	-0.24	0.00345	0.0305	Under-expressed
KDM6B	-0.24	0.00614	0.044	Under-expressed
KIF3B	-0.24	0.00456	0.0364	Under-expressed
OAZ2	-0.24	0.00232	0.0237	Under-expressed
PEX5	-0.24	0.00606	0.0438	Under-expressed
PLPPR2	-0.24	0.00582	0.0426	Under-expressed
POM121	-0.24	0.00658	0.0462	Under-expressed
PRUNE1	-0.24	0.000991	0.014	Under-expressed
SLC25A11	-0.24	0.000504	0.00919	Under-expressed
SLC25A44	-0.24	0.0015	0.0183	Under-expressed
SMIM11A	-0.24	0.0011	0.0149	Under-expressed
TIGD6	-0.24	0.00248	0.0248	Under-expressed
VPS33A	-0.24	0.00118	0.0157	Under-expressed
VPS53	-0.24	0.00502	0.039	Under-expressed
XPC	-0.24	0.0046	0.0367	Under-expressed
AASDH	-0.25	0.00612	0.044	Under-expressed
BBS5	-0.25	0.00493	0.0385	Under-expressed
DEPDC5	-0.25	0.00208	0.0222	Under-expressed
FAM193A	-0.25	0.00114	0.0153	Under-expressed
GPS2	-0.25	0.00271	0.0262	Under-expressed
HIRA	-0.25	0.00363	0.0315	Under-expressed
NDST2	-0.25	0.000628	0.0105	Under-expressed
OCRL	-0.25	0.00388	0.0329	Under-expressed
POLR3F	-0.25	0.00215	0.0226	Under-expressed
PRMT9	-0.25	0.00269	0.026	Under-expressed
SACM1L	-0.25	0.00437	0.0355	Under-expressed
SENP3	-0.25	1.67e-05	0.00113	Under-expressed
SIDT2	-0.25	0.00481	0.0379	Under-expressed
SNX4	-0.25	0.00244	0.0246	Under-expressed
ZSWIM8	-0.25	0.000456	0.00873	Under-expressed
ALKBH5	-0.26	0.000994	0.014	Under-expressed
ANKRD52	-0.26	0.00262	0.0256	Under-expressed
C12ORF4	-0.26	0.00212	0.0225	Under-expressed
C22ORF39	-0.26	0.0031	0.0283	Under-expressed
CCSER2	-0.26	0.00474	0.0374	Under-expressed
CDC40	-0.26	0.0065	0.0458	Under-expressed
CHUK	-0.26	0.00186	0.0209	Under-expressed
DDX59	-0.26	0.00273	0.0263	Under-expressed
GABARAP	-0.26	0.000395	0.00794	Under-expressed
MAP3K3	-0.26	0.00728	0.0494	Under-expressed
MAPKBP1	-0.26	0.00307	0.0281	Under-expressed
MIEF1	-0.26	0.00474	0.0374	Under-expressed
MIEF2	-0.26	0.00514	0.0395	Under-expressed
NUDT16	-0.26	0.0033	0.0296	Under-expressed
NUP88	-0.26	0.000102	0.00324	Under-expressed
PRPS1	-0.26	0.00605	0.0437	Under-expressed
RNF130	-0.26	0.00173	0.0199	Under-expressed
RNF167	-0.26	0.00136	0.0171	Under-expressed
TOP3A	-0.26	0.00121	0.0159	Under-expressed
TXNL1	-0.26	0.000167	0.00446	Under-expressed
ATG4C	-0.27	0.0056	0.0417	Under-expressed
BTBD9	-0.27	0.000453	0.00871	Under-expressed
BTRC	-0.27	0.0041	0.034	Under-expressed
CAPN7	-0.27	0.00453	0.0363	Under-expressed
CASC3	-0.27	5.17e-05	0.00212	Under-expressed
CSTF2T	-0.27	7.69e-06	0.000735	Under-expressed
CTIF	-0.27	0.00218	0.0228	Under-expressed
DCP1B	-0.27	0.00297	0.0278	Under-expressed
FUNDC2	-0.27	0.000501	0.00918	Under-expressed
HINT3	-0.27	0.00306	0.0281	Under-expressed
MIA3	-0.27	0.00306	0.0281	Under-expressed
PIGP	-0.27	0.00603	0.0437	Under-expressed
PSAP	-0.27	0.00354	0.0309	Under-expressed
RNF227	-0.27	0.0016	0.019	Under-expressed
TDP2	-0.27	0.0017	0.0197	Under-expressed
ANGEL1	-0.28	0.00639	0.0453	Under-expressed
FNBP1	-0.28	0.0057	0.042	Under-expressed
INPP5K	-0.28	0.000315	0.00681	Under-expressed
LINC01278	-0.28	0.00716	0.049	Under-expressed
LYRM2	-0.28	0.000173	0.00459	Under-expressed
MED31	-0.28	0.00219	0.0228	Under-expressed
MOAP1	-0.28	0.00013	0.00383	Under-expressed
MTMR6	-0.28	0.0025	0.025	Under-expressed
SLC25A42	-0.28	0.00274	0.0264	Under-expressed
SMG6	-0.28	1.89e-05	0.0012	Under-expressed
ST7L	-0.28	0.003	0.0278	Under-expressed
TAPT1	-0.28	0.00158	0.0189	Under-expressed
TSNAX	-0.28	0.000688	0.0112	Under-expressed
UCK1	-0.28	0.00432	0.0352	Under-expressed
WDFY2	-0.28	0.000178	0.0047	Under-expressed
ARL6	-0.29	0.00635	0.0451	Under-expressed
BLMH	-0.29	0.00352	0.0308	Under-expressed
CEP68	-0.29	0.000601	0.0102	Under-expressed
CNTRL	-0.29	0.0053	0.0402	Under-expressed
CTDP1	-0.29	0.000917	0.0134	Under-expressed
ELP1	-0.29	0.000379	0.00776	Under-expressed
GALNT11	-0.29	0.00306	0.0281	Under-expressed
GEMIN4	-0.29	0.00125	0.0162	Under-expressed
HERPUD1	-0.29	0.00624	0.0445	Under-expressed
IER3IP1	-0.29	0.00204	0.022	Under-expressed
MALT1	-0.29	0.000583	0.00997	Under-expressed
MTERF4	-0.29	0.00398	0.0334	Under-expressed
NSL1	-0.29	0.000166	0.00446	Under-expressed
PRCP	-0.29	0.00356	0.0311	Under-expressed
PSKH1	-0.29	0.00667	0.0466	Under-expressed
TSPYL1	-0.29	0.00116	0.0155	Under-expressed
UBE2D4	-0.29	0.00567	0.042	Under-expressed
ZDHHC1	-0.29	0.0025	0.025	Under-expressed
ZNF740	-0.29	0.000845	0.0127	Under-expressed
ARMCX3	-0.3	0.001	0.0141	Under-expressed
CCDC149	-0.3	0.0026	0.0255	Under-expressed
CDC37L1	-0.3	0.00164	0.0193	Under-expressed
CENPC	-0.3	0.00414	0.0342	Under-expressed
CRK	-0.3	0.00131	0.0167	Under-expressed
CTC1	-0.3	0.00644	0.0456	Under-expressed
CUTC	-0.3	0.00277	0.0266	Under-expressed
DCAF10	-0.3	0.00203	0.0219	Under-expressed
DVL2	-0.3	2.16e-05	0.00128	Under-expressed
EFCAB7	-0.3	0.00711	0.0487	Under-expressed
FBXO25	-0.3	0.00145	0.0179	Under-expressed
GID4	-0.3	0.00607	0.0438	Under-expressed
HADH	-0.3	0.00394	0.0333	Under-expressed
HDAC5	-0.3	0.00141	0.0176	Under-expressed
HSF2	-0.3	0.00519	0.0397	Under-expressed
ISCA1	-0.3	0.00125	0.0162	Under-expressed
LAMP2	-0.3	0.00172	0.0199	Under-expressed
LANCL2	-0.3	0.00102	0.0142	Under-expressed
MED9	-0.3	0.000282	0.00632	Under-expressed
NISCH	-0.3	0.00304	0.0281	Under-expressed
RPA1	-0.3	4.41e-05	0.00194	Under-expressed
SLC35E3	-0.3	0.00684	0.0474	Under-expressed
SMAD2	-0.3	0.000829	0.0126	Under-expressed
ST3GAL3	-0.3	0.000536	0.00949	Under-expressed
TP53INP2	-0.3	0.00686	0.0474	Under-expressed
TTC3	-0.3	0.00563	0.0418	Under-expressed
USP16	-0.3	0.00418	0.0345	Under-expressed
VPS4B	-0.3	0.00607	0.0438	Under-expressed
ZNF33A	-0.3	0.00298	0.0278	Under-expressed
ACVRL1	-0.31	0.00113	0.0153	Under-expressed
ANKFY1	-0.31	0.000386	0.00783	Under-expressed
APPL1	-0.31	0.00435	0.0353	Under-expressed
ARHGAP19	-0.31	0.00285	0.027	Under-expressed
ASB8	-0.31	9.79e-05	0.00316	Under-expressed
ATP6V1B2	-0.31	0.000384	0.0078	Under-expressed
C18ORF32	-0.31	0.000807	0.0124	Under-expressed
CDK20	-0.31	0.00365	0.0316	Under-expressed
ELP5	-0.31	0.000337	0.00709	Under-expressed
ENOX2	-0.31	0.000659	0.0108	Under-expressed
FAM114A2	-0.31	0.00209	0.0223	Under-expressed
FBXL5	-0.31	4.82e-05	0.00205	Under-expressed
FIG4	-0.31	0.00569	0.042	Under-expressed
FOXN3	-0.31	0.00626	0.0446	Under-expressed
MOCS2	-0.31	4.44e-06	0.000502	Under-expressed
MRM3	-0.31	0.000147	0.00419	Under-expressed
NEURL4	-0.31	9.04e-05	0.00301	Under-expressed
NKIRAS1	-0.31	0.00388	0.0329	Under-expressed
PMM1	-0.31	0.00502	0.039	Under-expressed
POLR2A	-0.31	0.00013	0.00383	Under-expressed
RPGR	-0.31	0.00341	0.0303	Under-expressed
SETDB2	-0.31	0.00304	0.0281	Under-expressed
SIK2	-0.31	0.00129	0.0166	Under-expressed
SLF2	-0.31	0.00308	0.0282	Under-expressed
SMC1A	-0.31	0.00629	0.0448	Under-expressed
ST6GALNAC6	-0.31	2.46e-05	0.00138	Under-expressed
SUOX	-0.31	0.00289	0.0273	Under-expressed
SWAP70	-0.31	0.00585	0.0427	Under-expressed
THTPA	-0.31	0.00118	0.0157	Under-expressed
TIMM22	-0.31	2.46e-06	0.000378	Under-expressed
WDR37	-0.31	0.00152	0.0184	Under-expressed
ZNF527	-0.31	0.00215	0.0226	Under-expressed
ZSCAN25	-0.31	0.00144	0.0178	Under-expressed
CA5B	-0.32	0.00684	0.0474	Under-expressed
CLASP2	-0.32	0.00044	0.00852	Under-expressed
COPS3	-0.32	0.000118	0.00355	Under-expressed
FBXO9	-0.32	0.000974	0.0139	Under-expressed
GGA2	-0.32	8.76e-08	4.96e-05	Under-expressed
ITPKB	-0.32	0.00094	0.0137	Under-expressed
KIAA0232	-0.32	0.000543	0.00954	Under-expressed
KIAA1147	-0.32	0.00248	0.0249	Under-expressed
NFIX	-0.32	0.00639	0.0453	Under-expressed
PCCA	-0.32	0.00595	0.0433	Under-expressed
POU6F1	-0.32	0.00151	0.0183	Under-expressed
SSH2	-0.32	0.000271	0.00613	Under-expressed
STIM2	-0.32	0.000243	0.00567	Under-expressed
TBC1D15	-0.32	0.00109	0.0149	Under-expressed
THEM4	-0.32	0.00159	0.019	Under-expressed
THRA	-0.32	0.00296	0.0277	Under-expressed
TPST1	-0.32	0.00689	0.0476	Under-expressed
TSPYL2	-0.32	0.00725	0.0493	Under-expressed
USP30	-0.32	0.000204	0.00511	Under-expressed
WDR81	-0.32	0.000228	0.00546	Under-expressed
ZBTB24	-0.32	0.000703	0.0113	Under-expressed
ZNF559	-0.32	0.000647	0.0107	Under-expressed
ZSWIM7	-0.32	0.00307	0.0281	Under-expressed
CAMTA2	-0.33	0.000862	0.0129	Under-expressed
CBR4	-0.33	0.000215	0.00526	Under-expressed
DNAJC27	-0.33	0.00375	0.0323	Under-expressed
KBTBD6	-0.33	0.0041	0.034	Under-expressed
KIF1B	-0.33	0.00669	0.0467	Under-expressed
LRIG1	-0.33	0.00276	0.0265	Under-expressed
MAVS	-0.33	0.00127	0.0165	Under-expressed
MDC1	-0.33	0.000443	0.00857	Under-expressed
MECP2	-0.33	3.99e-06	0.000479	Under-expressed
MXRA7	-0.33	0.00441	0.0356	Under-expressed
PITPNA	-0.33	9.98e-06	0.00084	Under-expressed
PPP3CB	-0.33	7.24e-06	0.000716	Under-expressed
RAB29	-0.33	0.00131	0.0167	Under-expressed
RRAGA	-0.33	5.27e-05	0.00213	Under-expressed
SIK3	-0.33	0.000187	0.00483	Under-expressed
TCTN1	-0.33	0.00194	0.0215	Under-expressed
TIMM21	-0.33	0.000485	0.00903	Under-expressed
ZNF25	-0.33	0.000811	0.0124	Under-expressed
ACLY	-0.34	0.000868	0.0129	Under-expressed
BORCS7	-0.34	0.00158	0.0189	Under-expressed
CNDP2	-0.34	0.00293	0.0275	Under-expressed
CNST	-0.34	1.76e-05	0.00115	Under-expressed
CTNS	-0.34	7.17e-05	0.00263	Under-expressed
DENND1A	-0.34	0.000166	0.00446	Under-expressed
DYM	-0.34	0.00257	0.0253	Under-expressed
FBXO21	-0.34	0.00286	0.0271	Under-expressed
GNPDA2	-0.34	3.65e-05	0.00178	Under-expressed
GTF2IP1	-0.34	3.29e-05	0.00168	Under-expressed
HAUS1	-0.34	7.31e-05	0.00266	Under-expressed
LINC00294	-0.34	0.00298	0.0278	Under-expressed
QSOX2	-0.34	0.00024	0.00565	Under-expressed
RPL17	-0.34	0.00533	0.0404	Under-expressed
RXRA	-0.34	0.00222	0.023	Under-expressed
SH3RF3	-0.34	0.00578	0.0424	Under-expressed
SLC41A1	-0.34	0.00368	0.0318	Under-expressed
SMYD4	-0.34	2.44e-05	0.00138	Under-expressed
TMX3	-0.34	0.00702	0.0482	Under-expressed
TTC7B	-0.34	0.0074	0.05	Under-expressed
ZC3H10	-0.34	7.81e-05	0.00274	Under-expressed
ADPRH	-0.35	0.00419	0.0345	Under-expressed
ATP6V0A1	-0.35	0.00119	0.0158	Under-expressed
CCSAP	-0.35	0.00235	0.0239	Under-expressed
CLIP3	-0.35	0.0058	0.0426	Under-expressed
CLN8	-0.35	0.00732	0.0496	Under-expressed
CRTC1	-0.35	0.00232	0.0237	Under-expressed
DENND1C	-0.35	0.00727	0.0494	Under-expressed
FAM120B	-0.35	0.000453	0.00871	Under-expressed
FBXL17	-0.35	0.00288	0.0272	Under-expressed
FLCN	-0.35	0.00175	0.0201	Under-expressed
MAP3K12	-0.35	0.00696	0.048	Under-expressed
MGC16275	-0.35	0.0028	0.0267	Under-expressed
MIS12	-0.35	0.000294	0.00648	Under-expressed
MTMR12	-0.35	0.000918	0.0134	Under-expressed
NEDD4L	-0.35	0.00529	0.0402	Under-expressed
PRPSAP2	-0.35	0.000534	0.00949	Under-expressed
RAP2A	-0.35	0.00318	0.0289	Under-expressed
RIC1	-0.35	0.000924	0.0135	Under-expressed
TAF5	-0.35	6.7e-05	0.00251	Under-expressed
TECPR1	-0.35	0.00353	0.0309	Under-expressed
TMEM268	-0.35	0.000956	0.0138	Under-expressed
ZBTB4	-0.35	2.48e-05	0.00138	Under-expressed
ZNF275	-0.35	0.00201	0.0219	Under-expressed
ZNF79	-0.35	0.000498	0.00918	Under-expressed
C18ORF25	-0.36	0.00057	0.00981	Under-expressed
COQ10A	-0.36	0.00604	0.0437	Under-expressed
CRADD	-0.36	0.00054	0.00953	Under-expressed
DPH1	-0.36	2.55e-06	0.000379	Under-expressed
DUSP16	-0.36	0.00553	0.0414	Under-expressed
EXOC3L2	-0.36	0.00478	0.0377	Under-expressed
KDM4C	-0.36	0.000162	0.00442	Under-expressed
KLHL22	-0.36	0.00124	0.0162	Under-expressed
LRP2BP	-0.36	0.00199	0.0218	Under-expressed
MIR22HG	-0.36	0.00563	0.0418	Under-expressed
NCOA1	-0.36	0.00368	0.0318	Under-expressed
NCOA5	-0.36	0.00229	0.0235	Under-expressed
PKIG	-0.36	0.00145	0.0179	Under-expressed
RAPGEF1	-0.36	9.74e-06	0.000828	Under-expressed
RELCH	-0.36	0.0012	0.0159	Under-expressed
SLC25A30	-0.36	0.00569	0.042	Under-expressed
SLC25A4	-0.36	0.00152	0.0184	Under-expressed
SLC25A51	-0.36	0.00153	0.0185	Under-expressed
SLC43A2	-0.36	0.00723	0.0493	Under-expressed
SPECC1L	-0.36	0.000219	0.00528	Under-expressed
TRMO	-0.36	0.000334	0.00705	Under-expressed
ZNF318	-0.36	0.00281	0.0267	Under-expressed
C20ORF194	-0.37	0.00478	0.0377	Under-expressed
C3ORF18	-0.37	0.00254	0.0253	Under-expressed
CD34	-0.37	0.00256	0.0253	Under-expressed
DOP1A	-0.37	0.0054	0.0407	Under-expressed
GRK4	-0.37	0.00729	0.0495	Under-expressed
HAUS6	-0.37	8.78e-05	0.00299	Under-expressed
KCNIP4	-0.37	0.00481	0.0379	Under-expressed
KLHL42	-0.37	0.0018	0.0205	Under-expressed
MAP3K14	-0.37	0.000789	0.0122	Under-expressed
NAPB	-0.37	0.000505	0.00919	Under-expressed
ORAI2	-0.37	0.000965	0.0139	Under-expressed
PHF7	-0.37	0.00526	0.0401	Under-expressed
PI4KA	-0.37	1.89e-05	0.0012	Under-expressed
RRAGD	-0.37	0.00269	0.026	Under-expressed
RWDD2A	-0.37	0.000403	0.00802	Under-expressed
SEPTIN6	-0.37	0.000549	0.00959	Under-expressed
SMPD1	-0.37	0.0015	0.0183	Under-expressed
TP53INP1	-0.37	0.00474	0.0374	Under-expressed
ZNF510	-0.37	0.00524	0.0399	Under-expressed
ALDH9A1	-0.38	5.22e-05	0.00212	Under-expressed
ATP9B	-0.38	0.00397	0.0333	Under-expressed
FAM122A	-0.38	2.52e-05	0.00138	Under-expressed
FAM229B	-0.38	0.00333	0.0298	Under-expressed
HDAC4	-0.38	0.0016	0.019	Under-expressed
MDM1	-0.38	0.00014	0.00402	Under-expressed
MXD4	-0.38	0.00158	0.0189	Under-expressed
PBXIP1	-0.38	9.57e-05	0.00311	Under-expressed
PDE4DIP	-0.38	0.00214	0.0226	Under-expressed
PECAM1	-0.38	0.00111	0.015	Under-expressed
RIC8B	-0.38	0.000554	0.00962	Under-expressed
STARD13	-0.38	0.00255	0.0253	Under-expressed
SYNRG	-0.38	6.87e-06	0.000689	Under-expressed
TBC1D13	-0.38	0.000719	0.0115	Under-expressed
TBC1D14	-0.38	7.01e-05	0.0026	Under-expressed
ZNF821	-0.38	0.00247	0.0248	Under-expressed
AHI1	-0.39	0.00167	0.0195	Under-expressed
C2ORF76	-0.39	0.000522	0.00937	Under-expressed
CASD1	-0.39	0.00429	0.035	Under-expressed
CNOT6L	-0.39	7.48e-05	0.00267	Under-expressed
CNTLN	-0.39	0.00289	0.0273	Under-expressed
CRY2	-0.39	2.33e-06	0.000371	Under-expressed
DENND4C	-0.39	0.004	0.0335	Under-expressed
DSTYK	-0.39	0.00086	0.0129	Under-expressed
EID3	-0.39	0.00537	0.0405	Under-expressed
FAM8A1	-0.39	0.000258	0.00591	Under-expressed
ING3	-0.39	0.0003	0.00657	Under-expressed
LINC00324	-0.39	0.00153	0.0185	Under-expressed
LINC00667	-0.39	0.00594	0.0432	Under-expressed
MOB1B	-0.39	0.00211	0.0224	Under-expressed
NARS	-0.39	1.95e-05	0.00122	Under-expressed
NDST1	-0.39	0.00258	0.0254	Under-expressed
PAFAH1B1	-0.39	2.89e-08	2.73e-05	Under-expressed
PLPP6	-0.39	3.14e-05	0.00164	Under-expressed
PRIMPOL	-0.39	0.000202	0.00508	Under-expressed
RTTN	-0.39	0.00177	0.0203	Under-expressed
SOGA1	-0.39	0.000283	0.00632	Under-expressed
TCEAL1	-0.39	0.000235	0.00557	Under-expressed
TCEAL3	-0.39	0.00235	0.0239	Under-expressed
TMEM8B	-0.39	0.00289	0.0273	Under-expressed
TOM1L2	-0.39	0.000316	0.00683	Under-expressed
USP22	-0.39	4.2e-05	0.0019	Under-expressed
ZCCHC2	-0.39	0.000499	0.00918	Under-expressed
ZMIZ1	-0.39	0.000653	0.0107	Under-expressed
ZNF441	-0.39	0.000816	0.0125	Under-expressed
A2M-AS1	-0.4	0.000582	0.00997	Under-expressed
ACADM	-0.4	0.00264	0.0257	Under-expressed
ARHGEF40	-0.4	0.00113	0.0153	Under-expressed
ATRN	-0.4	0.00256	0.0253	Under-expressed
CBX5	-0.4	0.000182	0.00474	Under-expressed
CPT1C	-0.4	0.00498	0.0388	Under-expressed
CYB5D1	-0.4	0.000913	0.0134	Under-expressed
FXR2	-0.4	6.7e-10	4.74e-06	Under-expressed
MAPRE2	-0.4	0.00224	0.0231	Under-expressed
MMRN2	-0.4	0.00358	0.0312	Under-expressed
MOCS1	-0.4	0.000508	0.00921	Under-expressed
PELI3	-0.4	0.00025	0.00577	Under-expressed
SCPEP1	-0.4	0.000748	0.0118	Under-expressed
SLC2A11	-0.4	0.00651	0.0458	Under-expressed
ATP10D	-0.41	0.00269	0.026	Under-expressed
CASC2	-0.41	0.00577	0.0424	Under-expressed
CDH5	-0.41	0.00673	0.0468	Under-expressed
CEP112	-0.41	0.00123	0.0161	Under-expressed
DUSP19	-0.41	0.00483	0.038	Under-expressed
ENG	-0.41	0.000111	0.00342	Under-expressed
FAM172A	-0.41	0.000644	0.0106	Under-expressed
FGFR1	-0.41	0.00315	0.0286	Under-expressed
GYPC	-0.41	0.00155	0.0187	Under-expressed
HCFC2	-0.41	0.000704	0.0113	Under-expressed
LINC02035	-0.41	0.00309	0.0282	Under-expressed
METTL16	-0.41	5.2e-07	0.00016	Under-expressed
NANOS1	-0.41	0.000301	0.00657	Under-expressed
NOVA2	-0.41	0.00163	0.0192	Under-expressed
PGPEP1	-0.41	0.000266	0.00604	Under-expressed
RFXAP	-0.41	0.000541	0.00953	Under-expressed
SHANK3	-0.41	0.00541	0.0407	Under-expressed
TMEM192	-0.41	0.00663	0.0464	Under-expressed
ZNF516	-0.41	0.00651	0.0458	Under-expressed
AKNA	-0.42	0.00119	0.0157	Under-expressed
APBA1	-0.42	0.00608	0.0438	Under-expressed
ARHGEF9	-0.42	6.27e-05	0.00241	Under-expressed
ATL1	-0.42	0.00535	0.0404	Under-expressed
C17ORF107	-0.42	0.00219	0.0228	Under-expressed
CITED2	-0.42	0.00224	0.0231	Under-expressed
CLSTN3	-0.42	0.00654	0.0459	Under-expressed
DISP1	-0.42	0.00312	0.0284	Under-expressed
ELL2	-0.42	0.00503	0.039	Under-expressed
ERMAP	-0.42	1.59e-05	0.0011	Under-expressed
FKBP11	-0.42	0.00215	0.0226	Under-expressed
FRMD4A	-0.42	0.000685	0.0111	Under-expressed
HERC1	-0.42	0.000859	0.0129	Under-expressed
JADE1	-0.42	0.000594	0.0101	Under-expressed
MAGI2	-0.42	0.00237	0.024	Under-expressed
PIGN	-0.42	0.00267	0.0259	Under-expressed
PROS1	-0.42	0.00347	0.0305	Under-expressed
PRPF8	-0.42	1.58e-06	0.000287	Under-expressed
RANBP6	-0.42	0.000796	0.0123	Under-expressed
RFESD	-0.42	0.00133	0.0169	Under-expressed
TATDN3	-0.42	3.12e-05	0.00164	Under-expressed
TEX2	-0.42	0.000347	0.00726	Under-expressed
TM6SF1	-0.42	0.00513	0.0395	Under-expressed
ULK2	-0.42	0.00235	0.0239	Under-expressed
ZNF24	-0.42	0.000111	0.00341	Under-expressed
ARMC2	-0.43	0.000485	0.00903	Under-expressed
CYB5A	-0.43	0.00106	0.0146	Under-expressed
DISC1	-0.43	0.000158	0.00438	Under-expressed
EPG5	-0.43	0.000163	0.00444	Under-expressed
IKZF4	-0.43	6.97e-05	0.0026	Under-expressed
KIAA1614	-0.43	0.00293	0.0275	Under-expressed
KIZ	-0.43	0.000101	0.00323	Under-expressed
KSR1	-0.43	0.00124	0.0162	Under-expressed
LAT2	-0.43	0.00652	0.0458	Under-expressed
LPAR1	-0.43	0.00627	0.0446	Under-expressed
MEF2C	-0.43	0.00169	0.0197	Under-expressed
PEMT	-0.43	0.00404	0.0337	Under-expressed
PLVAP	-0.43	0.000344	0.00722	Under-expressed
SNED1	-0.43	0.00589	0.043	Under-expressed
TPI1P2	-0.43	0.00358	0.0312	Under-expressed
TSPYL4	-0.43	0.00032	0.00686	Under-expressed
ZNF236	-0.43	0.00399	0.0334	Under-expressed
ZNF407	-0.43	0.000652	0.0107	Under-expressed
AP1S2	-0.44	0.00282	0.0268	Under-expressed
ATP2B1	-0.44	0.00282	0.0268	Under-expressed
ATP5F1A	-0.44	5.12e-06	0.000553	Under-expressed
BACE1	-0.44	0.00128	0.0165	Under-expressed
CCDC171	-0.44	0.00158	0.0189	Under-expressed
FBXO10	-0.44	8.6e-05	0.00294	Under-expressed
FNDC3A	-0.44	0.00333	0.0298	Under-expressed
FZD4	-0.44	0.00215	0.0226	Under-expressed
INCA1	-0.44	0.00395	0.0333	Under-expressed
NATD1	-0.44	0.000709	0.0114	Under-expressed
PLCL2	-0.44	0.00255	0.0253	Under-expressed
POLI	-0.44	8.02e-05	0.00279	Under-expressed
PREX1	-0.44	0.000667	0.0109	Under-expressed
STXBP5	-0.44	0.00251	0.0251	Under-expressed
TBC1D9	-0.44	0.00236	0.0239	Under-expressed
TTC28	-0.44	0.00141	0.0176	Under-expressed
ZADH2	-0.44	0.000728	0.0116	Under-expressed
ARL15	-0.45	0.00631	0.0448	Under-expressed
C22ORF23	-0.45	0.00492	0.0385	Under-expressed
CELSR2	-0.45	0.0069	0.0476	Under-expressed
CYB561D1	-0.45	0.00301	0.0279	Under-expressed
KCNJ8	-0.45	0.00568	0.042	Under-expressed
LRRC70	-0.45	0.00365	0.0317	Under-expressed
MAP2K4	-0.45	0.00037	0.00765	Under-expressed
MERTK	-0.45	0.00728	0.0494	Under-expressed
NRSN2	-0.45	0.00506	0.0391	Under-expressed
NT5M	-0.45	0.0011	0.0149	Under-expressed
PALD1	-0.45	0.00258	0.0254	Under-expressed
PBX1	-0.45	0.00626	0.0446	Under-expressed
PDXP	-0.45	0.00129	0.0166	Under-expressed
PTGER4	-0.45	0.00572	0.0422	Under-expressed
B4GAT1	-0.46	0.000399	0.00798	Under-expressed
CD200	-0.46	0.00396	0.0333	Under-expressed
COQ8A	-0.46	0.00148	0.0181	Under-expressed
CPEB3	-0.46	0.00455	0.0364	Under-expressed
CPQ	-0.46	0.000286	0.00637	Under-expressed
EFCAB2	-0.46	0.002	0.0218	Under-expressed
ERC1	-0.46	0.000566	0.00975	Under-expressed
FLT4	-0.46	0.000818	0.0125	Under-expressed
GAB3	-0.46	0.00577	0.0424	Under-expressed
HACD4	-0.46	0.00702	0.0482	Under-expressed
KIAA1586	-0.46	0.000173	0.00459	Under-expressed
MGAT4A	-0.46	0.00138	0.0173	Under-expressed
MVB12B	-0.46	0.000636	0.0106	Under-expressed
NEK1	-0.46	0.00115	0.0154	Under-expressed
PFKFB2	-0.46	0.00133	0.0169	Under-expressed
PIK3C3	-0.46	4.23e-05	0.0019	Under-expressed
RASD2	-0.46	0.0045	0.0362	Under-expressed
RIBC1	-0.46	0.0045	0.0362	Under-expressed
SAT2	-0.46	2.22e-05	0.0013	Under-expressed
SEPTIN4	-0.46	0.00257	0.0253	Under-expressed
TMEM220	-0.46	0.00113	0.0152	Under-expressed
TRO	-0.46	0.00219	0.0228	Under-expressed
TSTD2	-0.46	0.00501	0.0389	Under-expressed
XBP1	-0.46	0.000743	0.0117	Under-expressed
ARHGEF6	-0.47	0.00102	0.0142	Under-expressed
ATP6V0E2	-0.47	0.00341	0.0303	Under-expressed
CHN1	-0.47	0.00206	0.0222	Under-expressed
CREBL2	-0.47	1.6e-05	0.0011	Under-expressed
ECSCR	-0.47	0.00449	0.0362	Under-expressed
KDM8	-0.47	7.59e-07	0.000184	Under-expressed
KIAA1328	-0.47	6.47e-05	0.00248	Under-expressed
RAB11FIP2	-0.47	0.000604	0.0102	Under-expressed
TNRC6C	-0.47	1.75e-05	0.00115	Under-expressed
VAMP2	-0.47	0.000102	0.00325	Under-expressed
ZNF596	-0.47	0.00239	0.0241	Under-expressed
ZNF709	-0.47	0.00229	0.0235	Under-expressed
ARHGAP24	-0.48	0.000714	0.0114	Under-expressed
ARHGEF33	-0.48	0.000981	0.014	Under-expressed
CLEC14A	-0.48	0.000337	0.00709	Under-expressed
ECI2	-0.48	0.00212	0.0225	Under-expressed
EPB41L4B	-0.48	0.00618	0.0443	Under-expressed
FECH	-0.48	4.35e-05	0.00192	Under-expressed
IL10RA	-0.48	0.00484	0.0381	Under-expressed
LOC100130093	-0.48	0.000311	0.00676	Under-expressed
LYRM9	-0.48	0.00147	0.018	Under-expressed
MIR600HG	-0.48	0.00278	0.0266	Under-expressed
MYCT1	-0.48	0.00394	0.0332	Under-expressed
PDCD4-AS1	-0.48	0.000995	0.014	Under-expressed
PIK3R1	-0.48	0.00347	0.0305	Under-expressed
RPRD1A	-0.48	0.000999	0.014	Under-expressed
SASH1	-0.48	0.00109	0.0149	Under-expressed
SERAC1	-0.48	0.00344	0.0303	Under-expressed
SLC16A14	-0.48	0.00434	0.0353	Under-expressed
USP27X-AS1	-0.48	0.00109	0.0149	Under-expressed
ZNF583	-0.48	0.00111	0.015	Under-expressed
ZNF618	-0.48	0.000468	0.00885	Under-expressed
ZZEF1	-0.48	3.64e-06	0.000459	Under-expressed
ABCC4	-0.49	0.00511	0.0394	Under-expressed
ARHGEF37	-0.49	0.00188	0.021	Under-expressed
CCDC3	-0.49	0.00197	0.0217	Under-expressed
CYP4V2	-0.49	0.000744	0.0117	Under-expressed
DIPK2B	-0.49	0.000319	0.00686	Under-expressed
DNM3	-0.49	0.00296	0.0277	Under-expressed
EPB41L2	-0.49	0.000404	0.00802	Under-expressed
GLCCI1	-0.49	0.000157	0.00438	Under-expressed
INKA2	-0.49	5.35e-05	0.00216	Under-expressed
KLF9	-0.49	0.00204	0.022	Under-expressed
KLLN	-0.49	0.000501	0.00918	Under-expressed
LMO2	-0.49	0.00191	0.0213	Under-expressed
LRCH2	-0.49	0.00348	0.0306	Under-expressed
PPP1R3F	-0.49	0.00131	0.0167	Under-expressed
RAB6B	-0.49	0.00414	0.0342	Under-expressed
SEPTIN5	-0.49	0.000963	0.0139	Under-expressed
SLC22A4	-0.49	0.00686	0.0474	Under-expressed
SMCR8	-0.49	0.000246	0.00571	Under-expressed
TMEM131L	-0.49	0.00498	0.0388	Under-expressed
TNS2	-0.49	8.39e-06	0.000781	Under-expressed
ZNRD1ASP	-0.49	0.00322	0.029	Under-expressed
ARHGEF15	-0.5	0.0021	0.0224	Under-expressed
CSGALNACT1	-0.5	0.00564	0.0419	Under-expressed
FGFBP3	-0.5	0.00621	0.0444	Under-expressed
FLI1	-0.5	0.00022	0.00531	Under-expressed
KLHDC1	-0.5	0.000717	0.0115	Under-expressed
LINC02693	-0.5	0.000275	0.00618	Under-expressed
PAPSS2	-0.5	0.000777	0.0121	Under-expressed
RABEP1	-0.5	3.21e-06	0.000424	Under-expressed
RAMP2	-0.5	0.000642	0.0106	Under-expressed
SLC26A2	-0.5	0.00131	0.0167	Under-expressed
SMAP2	-0.5	0.000125	0.00374	Under-expressed
SNRPN	-0.5	0.00215	0.0226	Under-expressed
TMX4	-0.5	0.00217	0.0227	Under-expressed
ZNF491	-0.5	0.000257	0.00589	Under-expressed
ABI3	-0.51	0.00211	0.0224	Under-expressed
ADORA2A	-0.51	0.00137	0.0172	Under-expressed
C21ORF58	-0.51	0.0039	0.033	Under-expressed
FAM124A	-0.51	0.00208	0.0222	Under-expressed
GRB10	-0.51	0.00139	0.0173	Under-expressed
GRK3	-0.51	0.00264	0.0257	Under-expressed
KIAA2026	-0.51	5.52e-05	0.00222	Under-expressed
NRTN	-0.51	0.00231	0.0236	Under-expressed
PHLPP1	-0.51	0.000209	0.00515	Under-expressed
RASL10B	-0.51	0.00487	0.0383	Under-expressed
RGL1	-0.51	0.00116	0.0155	Under-expressed
SH2D3C	-0.51	1.29e-05	0.000981	Under-expressed
SMIM10L2A	-0.51	0.00384	0.0327	Under-expressed
SOAT1	-0.51	0.000734	0.0116	Under-expressed
SPATA18	-0.51	0.00212	0.0225	Under-expressed
SRR	-0.51	1.49e-06	0.000285	Under-expressed
STARD8	-0.51	0.00377	0.0324	Under-expressed
TTLL11	-0.51	2.12e-05	0.00127	Under-expressed
CYFIP2	-0.52	0.00668	0.0466	Under-expressed
ELOVL4	-0.52	0.00307	0.0281	Under-expressed
GPR146	-0.52	8.45e-06	0.000781	Under-expressed
GUCY1B1	-0.52	0.000677	0.011	Under-expressed
LDB2	-0.52	0.000526	0.0094	Under-expressed
MBLAC2	-0.52	0.00566	0.0419	Under-expressed
QDPR	-0.52	0.000116	0.00352	Under-expressed
RHOJ	-0.52	0.00392	0.0332	Under-expressed
SMARCD3	-0.52	0.000108	0.00336	Under-expressed
TMEM108	-0.52	0.00184	0.0207	Under-expressed
TVP23A	-0.52	0.0026	0.0255	Under-expressed
UTRN	-0.52	0.0018	0.0205	Under-expressed
ZFYVE9	-0.52	0.00104	0.0143	Under-expressed
CUBN	-0.53	0.00222	0.023	Under-expressed
DNAJC18	-0.53	3.97e-05	0.00186	Under-expressed
FAM53B	-0.53	0.000739	0.0117	Under-expressed
GCH1	-0.53	0.00108	0.0149	Under-expressed
KANK1	-0.53	0.000854	0.0128	Under-expressed
KAT2B	-0.53	8.9e-05	0.00299	Under-expressed
LHX6	-0.53	0.00273	0.0263	Under-expressed
MBP	-0.53	7.57e-05	0.00267	Under-expressed
PALMD	-0.53	0.00504	0.039	Under-expressed
SCN1B	-0.53	0.00308	0.0282	Under-expressed
UBE2QL1	-0.53	0.00351	0.0307	Under-expressed
USP27X	-0.53	0.00045	0.00869	Under-expressed
CERK	-0.54	0.000273	0.00617	Under-expressed
CYP27A1	-0.54	0.00192	0.0213	Under-expressed
ERG	-0.54	0.00286	0.0271	Under-expressed
FILIP1	-0.54	0.00501	0.0389	Under-expressed
IRAK1BP1	-0.54	0.00061	0.0103	Under-expressed
KANK3	-0.54	0.00221	0.0229	Under-expressed
MAGEH1	-0.54	7.52e-05	0.00267	Under-expressed
MID2	-0.54	0.00079	0.0122	Under-expressed
NDRG2	-0.54	0.00552	0.0413	Under-expressed
PBX3	-0.54	7.98e-06	0.000752	Under-expressed
PDE1A	-0.54	0.00572	0.0422	Under-expressed
PLA2G4C	-0.54	0.00673	0.0468	Under-expressed
PRRT3	-0.54	0.00156	0.0188	Under-expressed
RAMP3	-0.54	0.00209	0.0223	Under-expressed
REV3L	-0.54	0.0054	0.0407	Under-expressed
SPARCL1	-0.54	0.0012	0.0159	Under-expressed
VLDLR	-0.54	0.0073	0.0495	Under-expressed
ABCA5	-0.55	0.00357	0.0312	Under-expressed
CLEC1A	-0.55	0.000483	0.00902	Under-expressed
KDR	-0.55	0.00361	0.0314	Under-expressed
LNP1	-0.55	7.53e-05	0.00267	Under-expressed
NLRC3	-0.55	0.0015	0.0183	Under-expressed
NPR1	-0.55	0.00335	0.03	Under-expressed
PRR34	-0.55	0.00179	0.0204	Under-expressed
PSIP1	-0.55	4.47e-08	3.41e-05	Under-expressed
TUBB4A	-0.55	0.00566	0.0419	Under-expressed
UNC119B	-0.55	6.13e-05	0.00239	Under-expressed
ZNF658	-0.55	0.00503	0.039	Under-expressed
CD160	-0.56	0.00113	0.0152	Under-expressed
FAM117A	-0.56	7.66e-05	0.0027	Under-expressed
GADD45G	-0.56	0.00694	0.0478	Under-expressed
HS6ST1	-0.56	0.000261	0.00596	Under-expressed
MPP1	-0.56	0.000542	0.00953	Under-expressed
NFIB	-0.56	0.000155	0.00436	Under-expressed
NIPSNAP3B	-0.56	8.21e-05	0.00285	Under-expressed
PLCL1	-0.56	0.000535	0.00949	Under-expressed
SYT11	-0.56	0.000324	0.00693	Under-expressed
TRAM1L1	-0.56	0.00143	0.0178	Under-expressed
TSHZ1	-0.56	0.000959	0.0138	Under-expressed
TTYH2	-0.56	0.00407	0.0339	Under-expressed
ZHX3	-0.56	3.79e-06	0.00047	Under-expressed
ZNF253	-0.56	0.00196	0.0216	Under-expressed
MARCH8	-0.57	0.00537	0.0405	Under-expressed
APBB1	-0.57	2.42e-05	0.00137	Under-expressed
ARHGAP44	-0.57	0.004	0.0334	Under-expressed
ATP8B4	-0.57	0.00284	0.027	Under-expressed
CADM1	-0.57	0.00685	0.0474	Under-expressed
CAPS2	-0.57	0.0045	0.0362	Under-expressed
CLIC2	-0.57	0.000116	0.00352	Under-expressed
CSF1R	-0.57	0.00666	0.0465	Under-expressed
CYP2U1	-0.57	0.000372	0.00766	Under-expressed
DZIP1	-0.57	0.000435	0.00845	Under-expressed
EML5	-0.57	3.02e-05	0.00159	Under-expressed
FAM120C	-0.57	8.76e-06	0.000805	Under-expressed
IGSF10	-0.57	0.00622	0.0444	Under-expressed
ITPR2	-0.57	0.0012	0.0159	Under-expressed
NUCB2	-0.57	9.86e-05	0.00318	Under-expressed
PDCD4	-0.57	1.83e-05	0.00118	Under-expressed
PPP1R16B	-0.57	0.0059	0.043	Under-expressed
RAI2	-0.57	0.000642	0.0106	Under-expressed
RPH3AL	-0.57	0.000194	0.00498	Under-expressed
SOX17	-0.57	0.00198	0.0217	Under-expressed
ZNF189	-0.57	9.52e-05	0.0031	Under-expressed
BHLHE22	-0.58	0.00359	0.0312	Under-expressed
CELF6	-0.58	0.00239	0.0241	Under-expressed
CYB5D2	-0.58	6.4e-07	0.000168	Under-expressed
GIMAP4	-0.58	4.26e-05	0.0019	Under-expressed
PDE7B	-0.58	0.00518	0.0397	Under-expressed
PTPRS	-0.58	0.0053	0.0402	Under-expressed
MARCH1	-0.59	0.00187	0.0209	Under-expressed
ACAT1	-0.59	9.28e-06	0.000828	Under-expressed
CCDC13	-0.59	0.000779	0.0121	Under-expressed
CD99L2	-0.59	2.36e-08	2.44e-05	Under-expressed
DAAM2	-0.59	0.00638	0.0453	Under-expressed
FBLN7	-0.59	0.00163	0.0192	Under-expressed
LGI2	-0.59	9.47e-05	0.00308	Under-expressed
OLFM2	-0.59	0.000417	0.00822	Under-expressed
RAB36	-0.59	0.000162	0.00442	Under-expressed
RCSD1	-0.59	0.00174	0.02	Under-expressed
SERP2	-0.59	0.00203	0.022	Under-expressed
TMOD2	-0.59	0.00235	0.0239	Under-expressed
ZCCHC18	-0.59	0.00184	0.0207	Under-expressed
ZFP2	-0.59	0.00298	0.0278	Under-expressed
ZNF582	-0.59	0.00543	0.0408	Under-expressed
CCDC69	-0.6	0.00049	0.00908	Under-expressed
LINC00957	-0.6	0.00208	0.0222	Under-expressed
PLD6	-0.6	0.000888	0.0131	Under-expressed
PPM1K	-0.6	0.000109	0.00338	Under-expressed
PSMG3-AS1	-0.6	0.000631	0.0106	Under-expressed
PTPRB	-0.6	0.00164	0.0193	Under-expressed
RASA4CP	-0.6	0.00147	0.0181	Under-expressed
SESN1	-0.6	0.000106	0.00332	Under-expressed
SGCE	-0.6	2.65e-05	0.00144	Under-expressed
TACC1	-0.6	6.25e-05	0.00241	Under-expressed
TDRP	-0.6	0.00224	0.0231	Under-expressed
WSCD1	-0.6	0.00182	0.0205	Under-expressed
ASTN2	-0.61	0.00207	0.0222	Under-expressed
CDNF	-0.61	0.00162	0.0192	Under-expressed
DOCK10	-0.61	0.00159	0.019	Under-expressed
FIGN	-0.61	0.0024	0.0242	Under-expressed
FOCAD	-0.61	0.000467	0.00884	Under-expressed
GPAM	-0.61	3.74e-05	0.00178	Under-expressed
GPR162	-0.61	6.72e-05	0.00251	Under-expressed
HDHD2	-0.61	1.46e-06	0.000283	Under-expressed
KCTD12	-0.61	0.000461	0.00878	Under-expressed
MAFB	-0.61	0.00188	0.021	Under-expressed
NRIP2	-0.61	0.000525	0.00939	Under-expressed
RASA4	-0.61	0.000216	0.00527	Under-expressed
TMCC2	-0.61	0.000487	0.00906	Under-expressed
ZC3H12D	-0.61	0.00532	0.0404	Under-expressed
C1QTNF2	-0.62	0.00163	0.0192	Under-expressed
CDIP1	-0.62	4.88e-05	0.00207	Under-expressed
DOCK8	-0.62	0.000978	0.014	Under-expressed
DSEL	-0.62	0.000884	0.0131	Under-expressed
FAXC	-0.62	0.0035	0.0307	Under-expressed
HIGD1B	-0.62	0.00339	0.0302	Under-expressed
LIFR	-0.62	0.000483	0.00902	Under-expressed
LINC00909	-0.62	6.93e-08	4.26e-05	Under-expressed
LOC441204	-0.62	0.00336	0.03	Under-expressed
LSAMP	-0.62	0.0042	0.0345	Under-expressed
MAGEE1	-0.62	0.00132	0.0167	Under-expressed
NXPE3	-0.62	0.00016	0.0044	Under-expressed
SAMD3	-0.62	0.00574	0.0423	Under-expressed
SYT15	-0.62	0.00378	0.0324	Under-expressed
ADAMTSL2	-0.63	0.00125	0.0162	Under-expressed
CACNB4	-0.63	0.002	0.0218	Under-expressed
CCND2	-0.63	1.26e-05	0.00097	Under-expressed
FHL1	-0.63	0.00173	0.0199	Under-expressed
GIMAP1	-0.63	0.000699	0.0113	Under-expressed
ITPR1	-0.63	0.000978	0.014	Under-expressed
KIF17	-0.63	0.000176	0.00464	Under-expressed
KLHL9	-0.63	2.4e-05	0.00136	Under-expressed
MT1F	-0.63	6.59e-05	0.0025	Under-expressed
NIM1K	-0.63	0.00311	0.0283	Under-expressed
NRROS	-0.63	3.33e-05	0.00169	Under-expressed
NUTM2A	-0.63	0.000356	0.00742	Under-expressed
NUTM2D	-0.63	7.03e-05	0.0026	Under-expressed
SLC26A11	-0.63	1.33e-05	0.000981	Under-expressed
ZNF737	-0.63	0.00421	0.0345	Under-expressed
BCL2	-0.64	0.000166	0.00446	Under-expressed
CACNA1C	-0.64	0.000105	0.00331	Under-expressed
CACNA1D	-0.64	0.00206	0.0222	Under-expressed
CAMKK1	-0.64	2.82e-06	0.000399	Under-expressed
DENND2A	-0.64	4.17e-05	0.0019	Under-expressed
EBF1	-0.64	6.98e-05	0.0026	Under-expressed
GRIN3A	-0.64	0.00056	0.00969	Under-expressed
JAM2	-0.64	0.000162	0.00442	Under-expressed
MAP1B	-0.64	0.00218	0.0228	Under-expressed
PIAS2	-0.64	4.38e-06	0.000502	Under-expressed
S1PR1	-0.64	0.000206	0.00513	Under-expressed
USHBP1	-0.64	0.000531	0.00947	Under-expressed
ZBED3-AS1	-0.64	0.00435	0.0353	Under-expressed
ZNF467	-0.64	0.0034	0.0303	Under-expressed
BHMT2	-0.65	0.00261	0.0255	Under-expressed
CBX6	-0.65	0.000633	0.0106	Under-expressed
CD302	-0.65	3.46e-05	0.00173	Under-expressed
CELF2	-0.65	0.000158	0.00438	Under-expressed
CGNL1	-0.65	0.000427	0.00835	Under-expressed
GSTA4	-0.65	1.07e-05	0.000882	Under-expressed
HIPK2	-0.65	0.00194	0.0215	Under-expressed
IQUB	-0.65	0.000732	0.0116	Under-expressed
MCF2L2	-0.65	0.000857	0.0129	Under-expressed
PCDHB3	-0.65	0.000242	0.00567	Under-expressed
POU2F2	-0.65	0.00186	0.0209	Under-expressed
SAMHD1	-0.65	0.00161	0.0191	Under-expressed
SLC23A2	-0.65	2.23e-06	0.000359	Under-expressed
ANKRD53	-0.66	0.000225	0.00542	Under-expressed
CBX7	-0.66	6.28e-07	0.000168	Under-expressed
CCM2L	-0.66	0.000445	0.0086	Under-expressed
F8	-0.66	3.68e-07	0.000143	Under-expressed
FAXDC2	-0.66	0.00169	0.0197	Under-expressed
GPR155	-0.66	1.91e-05	0.0012	Under-expressed
MPEG1	-0.66	0.00293	0.0275	Under-expressed
RBP7	-0.66	0.0061	0.0439	Under-expressed
SLC46A1	-0.66	9.59e-07	0.000209	Under-expressed
SMARCA2	-0.66	6.07e-07	0.000168	Under-expressed
STXBP1	-0.66	0.000206	0.00513	Under-expressed
TCEAL6	-0.66	8.93e-05	0.00299	Under-expressed
WDR7	-0.66	3.91e-07	0.000146	Under-expressed
C5	-0.67	0.000726	0.0115	Under-expressed
CFAP70	-0.67	0.00378	0.0324	Under-expressed
EMCN	-0.67	0.000822	0.0125	Under-expressed
INSYN1	-0.67	0.00142	0.0177	Under-expressed
KCNH1	-0.67	0.00181	0.0205	Under-expressed
MARK1	-0.67	0.00278	0.0266	Under-expressed
NKX2-3	-0.67	0.00557	0.0416	Under-expressed
RAP1GAP2	-0.67	0.000169	0.0045	Under-expressed
SHE	-0.67	0.000808	0.0124	Under-expressed
SLC30A4	-0.67	0.000579	0.00993	Under-expressed
TUB	-0.67	0.000229	0.00548	Under-expressed
ABCG2	-0.68	0.000481	0.009	Under-expressed
CAMK2N2	-0.68	0.0016	0.019	Under-expressed
CDH23	-0.68	0.00341	0.0303	Under-expressed
CERS4	-0.68	4.94e-05	0.00208	Under-expressed
CFAP53	-0.68	0.00674	0.0469	Under-expressed
IQCN	-0.68	0.00202	0.0219	Under-expressed
MAMLD1	-0.68	5.87e-05	0.00233	Under-expressed
NAP1L5	-0.68	8.76e-07	0.000194	Under-expressed
NUAK2	-0.68	0.000217	0.00527	Under-expressed
SERPINF2	-0.68	0.00138	0.0173	Under-expressed
ZFP3	-0.68	1.63e-05	0.00112	Under-expressed
ABCC9	-0.69	0.00395	0.0333	Under-expressed
CYYR1	-0.69	6.25e-05	0.00241	Under-expressed
EPM2A	-0.69	5.12e-08	3.41e-05	Under-expressed
GARNL3	-0.69	0.00176	0.0202	Under-expressed
GPR75	-0.69	0.00214	0.0226	Under-expressed
GPRASP2	-0.69	2.67e-06	0.000385	Under-expressed
P2RY13	-0.69	0.00648	0.0457	Under-expressed
PDGFD	-0.69	0.00529	0.0402	Under-expressed
PNPLA7	-0.69	0.000128	0.00379	Under-expressed
SLC9A9	-0.69	0.00082	0.0125	Under-expressed
SRPX	-0.69	0.00108	0.0148	Under-expressed
ST6GALNAC3	-0.69	0.000537	0.00951	Under-expressed
TMEM151B	-0.69	9.2e-05	0.00302	Under-expressed
ANO2	-0.7	0.00554	0.0414	Under-expressed
CCDC87	-0.7	0.00395	0.0333	Under-expressed
CFP	-0.7	0.00242	0.0243	Under-expressed
CLDN5	-0.7	0.00131	0.0167	Under-expressed
DRC3	-0.7	0.000571	0.00982	Under-expressed
FNDC5	-0.7	0.00298	0.0278	Under-expressed
GKAP1	-0.7	0.000423	0.00829	Under-expressed
ITGA7	-0.7	0.000897	0.0132	Under-expressed
JAKMIP3	-0.7	0.00161	0.0191	Under-expressed
MAN1A1	-0.7	0.00369	0.0319	Under-expressed
MROH8	-0.7	2.05e-05	0.00125	Under-expressed
SCIMP	-0.7	0.00421	0.0345	Under-expressed
SEPTIN3	-0.7	0.00524	0.0399	Under-expressed
TSPAN11	-0.7	0.00569	0.042	Under-expressed
ZMAT1	-0.7	0.000379	0.00776	Under-expressed
ANKRD44	-0.71	0.00205	0.0221	Under-expressed
ATP8A2	-0.71	0.00488	0.0383	Under-expressed
CERKL	-0.71	0.000199	0.00505	Under-expressed
EPB41L3	-0.71	8.95e-05	0.00299	Under-expressed
ESR1	-0.71	0.000716	0.0114	Under-expressed
FGF7P3	-0.71	0.000564	0.00973	Under-expressed
FXYD6	-0.71	2.3e-05	0.00133	Under-expressed
MAPK8IP1	-0.71	5.01e-05	0.0021	Under-expressed
METTL7A	-0.71	6.52e-05	0.00248	Under-expressed
NME5	-0.71	0.00289	0.0273	Under-expressed
OTULINL	-0.71	0.00255	0.0253	Under-expressed
PCDHB5	-0.71	0.00429	0.035	Under-expressed
SCD5	-0.71	0.00056	0.00969	Under-expressed
SYNE1	-0.71	3.73e-05	0.00178	Under-expressed
TAL1	-0.71	0.000216	0.00527	Under-expressed
TEK	-0.71	0.000985	0.014	Under-expressed
TGFBR3	-0.71	7.54e-05	0.00267	Under-expressed
UCHL1	-0.71	0.000763	0.0119	Under-expressed
ACACB	-0.72	4.13e-06	0.000481	Under-expressed
ANGPT1	-0.72	0.00737	0.0498	Under-expressed
CD1D	-0.72	0.000855	0.0128	Under-expressed
DZIP3	-0.72	1.81e-05	0.00117	Under-expressed
FBLN5	-0.72	1.48e-05	0.00105	Under-expressed
HEYL	-0.72	0.00149	0.0182	Under-expressed
IPCEF1	-0.72	0.00108	0.0148	Under-expressed
NR3C2	-0.72	0.00181	0.0205	Under-expressed
PPP2R2B	-0.72	0.00501	0.0389	Under-expressed
SOBP	-0.72	4.73e-07	0.000156	Under-expressed
ARHGEF26	-0.73	0.000456	0.00873	Under-expressed
BEX4	-0.73	0.000905	0.0133	Under-expressed
ENPP2	-0.73	0.00174	0.02	Under-expressed
FSD1L	-0.73	0.000276	0.00621	Under-expressed
MAN1C1	-0.73	7.9e-05	0.00276	Under-expressed
NPAS3	-0.73	0.00249	0.0249	Under-expressed
POLN	-0.73	0.00184	0.0207	Under-expressed
SELENOP	-0.73	0.000439	0.00851	Under-expressed
SERPINI1	-0.73	1.09e-05	0.000882	Under-expressed
SNPH	-0.73	1.4e-05	0.00101	Under-expressed
TMEM150C	-0.73	0.00653	0.0459	Under-expressed
ATOH8	-0.74	3.68e-05	0.00178	Under-expressed
DNAH10	-0.74	0.00347	0.0305	Under-expressed
EFCAB6	-0.74	0.000392	0.00792	Under-expressed
GNAL	-0.74	0.000558	0.00967	Under-expressed
KATNAL2	-0.74	1.11e-05	0.000889	Under-expressed
LOH12CR2	-0.74	0.000363	0.00754	Under-expressed
NAP1L3	-0.74	5.2e-05	0.00212	Under-expressed
RAPGEF4	-0.74	0.00122	0.0159	Under-expressed
SLC8A1	-0.74	0.000205	0.00512	Under-expressed
SOCS2	-0.74	1.02e-05	0.00085	Under-expressed
ASB16	-0.75	0.000674	0.011	Under-expressed
EDARADD	-0.75	0.000613	0.0103	Under-expressed
FGF13	-0.75	0.0013	0.0167	Under-expressed
GIMAP6	-0.75	1.18e-05	0.000925	Under-expressed
GIMAP8	-0.75	1.08e-05	0.000882	Under-expressed
LINC01140	-0.75	7.39e-05	0.00267	Under-expressed
P2RX1	-0.75	0.00466	0.0371	Under-expressed
PDZD4	-0.75	4.93e-05	0.00208	Under-expressed
SLC35F1	-0.75	0.00548	0.0411	Under-expressed
SLC7A8	-0.75	8.95e-05	0.00299	Under-expressed
SVEP1	-0.75	0.00419	0.0345	Under-expressed
TMEM170B	-0.75	1.04e-05	0.000864	Under-expressed
ZCWPW2	-0.75	0.000377	0.00775	Under-expressed
ZDHHC15	-0.75	0.000142	0.00407	Under-expressed
ZNF667	-0.75	0.000552	0.00962	Under-expressed
C21ORF62-AS1	-0.76	3.48e-05	0.00173	Under-expressed
CMKLR1	-0.76	0.00159	0.019	Under-expressed
CYP1B1-AS1	-0.76	0.00343	0.0303	Under-expressed
EML6	-0.76	0.00419	0.0345	Under-expressed
GPM6B	-0.76	0.00406	0.0338	Under-expressed
KIF26A	-0.76	0.00174	0.02	Under-expressed
PGBD5	-0.76	0.000179	0.0047	Under-expressed
PNMA8A	-0.76	0.000587	0.01	Under-expressed
SLC25A5-AS1	-0.76	4.56e-06	0.000508	Under-expressed
SOX6	-0.76	0.00164	0.0193	Under-expressed
TLCD4	-0.76	0.00142	0.0177	Under-expressed
VAV3	-0.76	0.00596	0.0433	Under-expressed
ZNF396	-0.76	3e-06	0.000404	Under-expressed
ABI3BP	-0.77	0.00353	0.0309	Under-expressed
APOLD1	-0.77	0.000463	0.00878	Under-expressed
ARNT2	-0.77	8.95e-05	0.00299	Under-expressed
CACNA1H	-0.77	3.84e-05	0.00181	Under-expressed
ICA1L	-0.77	1.32e-05	0.000981	Under-expressed
IPW	-0.77	0.000511	0.00923	Under-expressed
ME2	-0.77	1.74e-05	0.00115	Under-expressed
NME9	-0.77	0.00166	0.0194	Under-expressed
PAIP2B	-0.77	0.00471	0.0373	Under-expressed
PDE2A	-0.77	0.000396	0.00794	Under-expressed
RGS5	-0.77	0.00199	0.0218	Under-expressed
SALL2	-0.77	7.29e-05	0.00266	Under-expressed
SEMA3G	-0.77	0.00158	0.0189	Under-expressed
SRGAP3	-0.77	0.0017	0.0197	Under-expressed
ACVR1C	-0.78	0.00146	0.018	Under-expressed
CRMP1	-0.78	0.0011	0.0149	Under-expressed
ENTPD3	-0.78	0.00243	0.0245	Under-expressed
GNG2	-0.78	3.57e-06	0.000454	Under-expressed
GUCY1A1	-0.78	0.000131	0.00383	Under-expressed
HPCA	-0.78	0.00138	0.0173	Under-expressed
KLHL13	-0.78	0.00126	0.0163	Under-expressed
KRBA2	-0.78	0.00171	0.0198	Under-expressed
LOC728392	-0.78	0.000967	0.0139	Under-expressed
LRRC36	-0.78	0.005	0.0389	Under-expressed
PTN	-0.78	0.00195	0.0216	Under-expressed
SCML4	-0.78	0.006	0.0435	Under-expressed
SLC2A4	-0.78	0.00339	0.0302	Under-expressed
TM4SF18	-0.78	0.00138	0.0173	Under-expressed
TRPC4	-0.78	0.0011	0.0149	Under-expressed
EPHX2	-0.79	0.00211	0.0224	Under-expressed
IQSEC3	-0.79	0.00193	0.0214	Under-expressed
KCNMA1	-0.79	0.00137	0.0172	Under-expressed
NCALD	-0.79	6.74e-06	0.000681	Under-expressed
PLPPR4	-0.79	0.000294	0.00648	Under-expressed
SARDH	-0.79	0.00018	0.00471	Under-expressed
ASB9	-0.8	0.0023	0.0236	Under-expressed
GIMAP5	-0.8	2.23e-05	0.0013	Under-expressed
GPRASP1	-0.8	1.57e-06	0.000287	Under-expressed
LPL	-0.8	0.00213	0.0225	Under-expressed
TNXB	-0.8	0.000753	0.0118	Under-expressed
ATP2B1-AS1	-0.81	4.44e-08	3.41e-05	Under-expressed
GHR	-0.81	0.000169	0.0045	Under-expressed
PCDH9	-0.81	0.000962	0.0139	Under-expressed
PEG3	-0.81	0.000158	0.00438	Under-expressed
PRKN	-0.81	7.85e-09	1.85e-05	Under-expressed
REEP2	-0.81	0.000317	0.00684	Under-expressed
SLCO2A1	-0.81	0.00219	0.0228	Under-expressed
TMEM132B	-0.81	0.00404	0.0337	Under-expressed
ZNF540	-0.81	1.94e-06	0.000339	Under-expressed
ABCA9	-0.82	0.00428	0.035	Under-expressed
BCHE	-0.82	0.000455	0.00873	Under-expressed
C1QTNF7	-0.82	0.00659	0.0462	Under-expressed
FXYD1	-0.82	0.0025	0.025	Under-expressed
KCNN3	-0.82	0.000297	0.00652	Under-expressed
MRO	-0.82	0.00274	0.0264	Under-expressed
OTUD7A	-0.82	0.00241	0.0243	Under-expressed
P2RY8	-0.82	0.000499	0.00918	Under-expressed
PCDH10	-0.82	0.00319	0.0289	Under-expressed
PCDH19	-0.82	0.000299	0.00656	Under-expressed
ADGRD1	-0.83	0.00109	0.0149	Under-expressed
AOAH	-0.83	0.00315	0.0286	Under-expressed
MEX3C	-0.83	0.000827	0.0125	Under-expressed
NEGR1	-0.83	0.000464	0.0088	Under-expressed
VAT1L	-0.83	0.00318	0.0289	Under-expressed
AGT	-0.84	0.0038	0.0325	Under-expressed
AGTR1	-0.84	0.0029	0.0273	Under-expressed
ATP6V0E2-AS1	-0.84	0.000505	0.00919	Under-expressed
ATP6V1G2	-0.84	6.14e-06	0.000633	Under-expressed
CORO2B	-0.84	0.000119	0.00356	Under-expressed
EDNRB	-0.84	0.000347	0.00725	Under-expressed
FAM110D	-0.84	0.000817	0.0125	Under-expressed
GPBAR1	-0.84	0.00409	0.034	Under-expressed
HSPB6	-0.84	8.83e-05	0.00299	Under-expressed
MAST1	-0.84	0.00522	0.0399	Under-expressed
RCAN2	-0.84	1.23e-06	0.000256	Under-expressed
RHBDL3	-0.84	0.00103	0.0143	Under-expressed
RTL5	-0.84	3.56e-06	0.000454	Under-expressed
SULT1C4	-0.84	0.00303	0.0281	Under-expressed
THSD7A	-0.84	0.00165	0.0193	Under-expressed
WASF3	-0.84	0.00029	0.00643	Under-expressed
ANGPTL1	-0.85	0.00514	0.0395	Under-expressed
COL14A1	-0.85	0.00128	0.0165	Under-expressed
DNAJC28	-0.85	0.00081	0.0124	Under-expressed
FLRT2	-0.85	0.00259	0.0254	Under-expressed
GPC3	-0.85	0.000876	0.013	Under-expressed
PWARSN	-0.85	0.000945	0.0137	Under-expressed
STAR	-0.85	0.00317	0.0288	Under-expressed
TOX	-0.85	0.00191	0.0213	Under-expressed
AKAP7	-0.86	0.00136	0.0172	Under-expressed
FAM167A	-0.86	0.00474	0.0374	Under-expressed
FMO3	-0.86	0.00346	0.0305	Under-expressed
IL33	-0.86	0.00121	0.0159	Under-expressed
TMEM255A	-0.86	0.00148	0.0181	Under-expressed
AMPH	-0.87	2e-05	0.00124	Under-expressed
CAVIN2	-0.87	0.000139	0.00401	Under-expressed
CCR2	-0.87	0.000475	0.00895	Under-expressed
DIPK1B	-0.87	3.15e-07	0.000131	Under-expressed
ECHDC3	-0.87	0.00557	0.0416	Under-expressed
LDB3	-0.87	0.00269	0.026	Under-expressed
LONRF2	-0.87	0.00096	0.0138	Under-expressed
PRKAR2B	-0.87	2.09e-05	0.00126	Under-expressed
RNF180	-0.87	1.68e-05	0.00113	Under-expressed
SEMA6D	-0.87	0.000106	0.00332	Under-expressed
ZNF366	-0.87	0.00619	0.0443	Under-expressed
AMIGO1	-0.88	7.38e-05	0.00267	Under-expressed
CNR1	-0.88	0.00429	0.035	Under-expressed
CXCL12	-0.88	0.000598	0.0102	Under-expressed
MAP6	-0.88	2.51e-06	0.000378	Under-expressed
SEC11C	-0.88	4.79e-08	3.41e-05	Under-expressed
SOGA3	-0.88	3.54e-06	0.000454	Under-expressed
TMEM121B	-0.88	0.000199	0.00505	Under-expressed
AQP1	-0.89	0.000109	0.00338	Under-expressed
AQP7	-0.89	0.00208	0.0222	Under-expressed
KCNAB1	-0.89	2.79e-05	0.0015	Under-expressed
LINC00092	-0.89	0.000241	0.00565	Under-expressed
LRRC4	-0.89	0.000183	0.00477	Under-expressed
PARM1	-0.89	0.000473	0.00892	Under-expressed
SOX15	-0.89	0.000137	0.00396	Under-expressed
STAT4	-0.89	2.99e-05	0.00159	Under-expressed
TUBB1	-0.89	3.68e-05	0.00178	Under-expressed
ZBED3	-0.89	0.000658	0.0108	Under-expressed
CLEC3B	-0.9	0.000134	0.00389	Under-expressed
GPIHBP1	-0.9	0.000211	0.0052	Under-expressed
MAP2	-0.9	0.000119	0.00356	Under-expressed
MTMR7	-0.9	3.67e-06	0.000459	Under-expressed
PRG4	-0.9	0.00708	0.0486	Under-expressed
SETBP1	-0.9	9.21e-06	0.000828	Under-expressed
SGSM1	-0.9	0.00124	0.0162	Under-expressed
SLC22A17	-0.9	2.41e-06	0.000378	Under-expressed
TENT5C	-0.9	9.73e-06	0.000828	Under-expressed
CASTOR3	-0.91	2.51e-06	0.000378	Under-expressed
CTTNBP2	-0.91	0.000118	0.00355	Under-expressed
GGTA1P	-0.91	0.000893	0.0132	Under-expressed
GLS2	-0.91	0.00526	0.0401	Under-expressed
GPRIN3	-0.91	0.000215	0.00527	Under-expressed
NHSL2	-0.91	0.000992	0.014	Under-expressed
PDK4	-0.91	0.00255	0.0253	Under-expressed
SOWAHA	-0.91	0.000232	0.00552	Under-expressed
TMEM100	-0.91	0.0028	0.0267	Under-expressed
TMEM88	-0.91	4.83e-07	0.000156	Under-expressed
ANK2	-0.92	6.28e-05	0.00241	Under-expressed
CDO1	-0.92	0.000147	0.00419	Under-expressed
ITIH5	-0.92	0.00411	0.0341	Under-expressed
MAPT	-0.92	0.0074	0.05	Under-expressed
MPP2	-0.92	1.28e-06	0.000256	Under-expressed
NBEA	-0.92	0.000643	0.0106	Under-expressed
TMEM59L	-0.92	0.00372	0.0321	Under-expressed
TSPAN33	-0.92	0.000241	0.00565	Under-expressed
C3ORF36	-0.93	0.00136	0.0171	Under-expressed
IL6R	-0.93	0.000914	0.0134	Under-expressed
PGM5	-0.93	0.000884	0.0131	Under-expressed
RTN4RL1	-0.93	0.00582	0.0426	Under-expressed
GIMAP7	-0.94	1.73e-05	0.00115	Under-expressed
GPR34	-0.94	0.00071	0.0114	Under-expressed
KRT222	-0.94	5.3e-08	3.41e-05	Under-expressed
LRRC4B	-0.94	0.000359	0.00747	Under-expressed
PDE3B	-0.94	0.00101	0.0142	Under-expressed
SPOCK2	-0.94	3.54e-05	0.00174	Under-expressed
ATP2A3	-0.95	3e-05	0.00159	Under-expressed
DCLK1	-0.95	6.06e-05	0.00237	Under-expressed
GPLD1	-0.95	0.00137	0.0172	Under-expressed
GPX3	-0.95	0.000179	0.0047	Under-expressed
MDH1B	-0.95	5.05e-05	0.00211	Under-expressed
PTGFR	-0.95	0.00229	0.0235	Under-expressed
SLC5A9	-0.95	8.07e-05	0.0028	Under-expressed
DNAJC6	-0.96	0.000723	0.0115	Under-expressed
OLFM1	-0.96	0.00447	0.0361	Under-expressed
RND2	-0.96	8.3e-06	0.000778	Under-expressed
RUNDC3B	-0.96	1.67e-07	8.46e-05	Under-expressed
SLC18A2	-0.96	0.0043	0.035	Under-expressed
ADGRF3	-0.97	0.000954	0.0138	Under-expressed
COL4A4	-0.97	0.00514	0.0395	Under-expressed
GAMT	-0.97	0.000247	0.00572	Under-expressed
NPTX2	-0.97	0.00507	0.0391	Under-expressed
SCAMP5	-0.97	2.72e-05	0.00147	Under-expressed
EFR3B	-0.98	5.66e-06	0.000593	Under-expressed
PKNOX2	-0.98	0.000842	0.0127	Under-expressed
DOCK8-AS1	-0.99	0.00191	0.0213	Under-expressed
ESRRG	-1	0.00721	0.0492	Under-expressed
TMOD1	-1	4.66e-05	0.002	Under-expressed
CA8	-1.01	0.0057	0.042	Under-expressed
ELMO1	-1.01	4.84e-09	1.85e-05	Under-expressed
NR5A2	-1.01	0.00351	0.0307	Under-expressed
RSPH14	-1.01	0.000235	0.00557	Under-expressed
SELP	-1.01	0.00162	0.0192	Under-expressed
THBS4	-1.01	0.00328	0.0294	Under-expressed
TTLL7	-1.01	0.00103	0.0143	Under-expressed
AKAP6	-1.02	0.000519	0.00932	Under-expressed
CCDC110	-1.02	2.95e-06	0.000401	Under-expressed
ADCY5	-1.03	0.00113	0.0152	Under-expressed
CLEC10A	-1.03	0.00184	0.0207	Under-expressed
MSI1	-1.03	8.96e-06	0.000812	Under-expressed
NSG1	-1.03	0.00152	0.0184	Under-expressed
TCEAL5	-1.03	4.11e-05	0.00188	Under-expressed
TMEM232	-1.03	1.91e-05	0.0012	Under-expressed
ZNF385D	-1.03	0.00673	0.0468	Under-expressed
GNG7	-1.04	1.52e-06	0.000287	Under-expressed
PDZK1	-1.04	0.00559	0.0416	Under-expressed
AFF3	-1.05	0.00167	0.0195	Under-expressed
CAND2	-1.05	1.07e-06	0.000228	Under-expressed
CBFA2T3	-1.05	0.000257	0.00589	Under-expressed
RYR2	-1.05	7.34e-06	0.000721	Under-expressed
SLC25A53	-1.05	6.21e-06	0.000636	Under-expressed
SLC38A4	-1.05	0.00098	0.014	Under-expressed
SPTB	-1.05	3.69e-05	0.00178	Under-expressed
FBLL1	-1.06	0.0061	0.0439	Under-expressed
KLHL41	-1.06	0.00104	0.0144	Under-expressed
PACRG	-1.06	0.00448	0.0361	Under-expressed
PTPRN2	-1.06	0.000937	0.0137	Under-expressed
SDK1	-1.06	5.16e-05	0.00212	Under-expressed
DIRAS3	-1.07	0.000134	0.00389	Under-expressed
EPHA3	-1.07	0.00111	0.0151	Under-expressed
FRZB	-1.07	4.43e-06	0.000502	Under-expressed
MAP7D2	-1.07	0.00331	0.0297	Under-expressed
SLC25A34	-1.07	4.55e-06	0.000508	Under-expressed
ADCY1	-1.08	1.54e-05	0.00107	Under-expressed
SYNGR1	-1.08	1.52e-08	2.15e-05	Under-expressed
USP51	-1.08	0.000144	0.00411	Under-expressed
CLU	-1.09	0.000453	0.00871	Under-expressed
GNG4	-1.09	0.00451	0.0362	Under-expressed
PEG10	-1.09	0.00404	0.0337	Under-expressed
SCN4B	-1.09	1.69e-05	0.00113	Under-expressed
SMAD4	-1.1	6.13e-09	1.85e-05	Under-expressed
CACNA1A	-1.11	0.000373	0.00768	Under-expressed
CERS1	-1.11	0.000479	0.009	Under-expressed
FAM184A	-1.12	4.75e-06	0.000525	Under-expressed
KCTD16	-1.12	0.000231	0.00552	Under-expressed
KIRREL3	-1.12	0.00438	0.0355	Under-expressed
MAPK10	-1.12	2.49e-06	0.000378	Under-expressed
PIPOX	-1.12	2.51e-07	0.000118	Under-expressed
FAM107A	-1.13	1.05e-05	0.000864	Under-expressed
PAX6	-1.13	4.27e-05	0.0019	Under-expressed
DGCR9	-1.14	0.00223	0.023	Under-expressed
DMGDH	-1.14	1.39e-05	0.00101	Under-expressed
ELAC1	-1.14	9.44e-09	1.91e-05	Under-expressed
KLF15	-1.14	3.16e-05	0.00164	Under-expressed
NTRK2	-1.14	9.1e-05	0.00301	Under-expressed
PTGDS	-1.14	0.00203	0.0219	Under-expressed
SEMA6A	-1.14	1.21e-05	0.000939	Under-expressed
COL4A6	-1.15	0.000876	0.013	Under-expressed
FAM222A	-1.15	1.41e-06	0.000278	Under-expressed
WNK2	-1.15	0.0041	0.034	Under-expressed
GNAZ	-1.16	4.5e-07	0.000156	Under-expressed
ADAMTSL3	-1.17	0.000983	0.014	Under-expressed
LRRC2	-1.17	3.14e-05	0.00164	Under-expressed
TMEM236	-1.17	0.00141	0.0176	Under-expressed
DTNA	-1.18	6.07e-07	0.000168	Under-expressed
ELOVL2	-1.18	0.000336	0.00708	Under-expressed
LRRN3	-1.18	5.2e-05	0.00212	Under-expressed
SLC4A8	-1.18	1.38e-05	0.00101	Under-expressed
CX3CR1	-1.19	0.000369	0.00763	Under-expressed
PRUNE2	-1.19	7.42e-06	0.000723	Under-expressed
RBM20	-1.19	1.14e-05	0.0009	Under-expressed
DLGAP3	-1.2	3.52e-05	0.00174	Under-expressed
GABRB3	-1.2	0.00551	0.0413	Under-expressed
LAMC3	-1.2	0.00524	0.0399	Under-expressed
CACNA2D3	-1.21	0.000548	0.00959	Under-expressed
DIRAS1	-1.21	0.000139	0.00401	Under-expressed
PDE8B	-1.21	4.04e-06	0.00048	Under-expressed
CDKL2	-1.22	0.000155	0.00436	Under-expressed
DPT	-1.22	0.00195	0.0216	Under-expressed
FAM189A1	-1.22	0.000781	0.0121	Under-expressed
LRRC10B	-1.22	3.72e-05	0.00178	Under-expressed
SLC16A11	-1.22	4.13e-05	0.00188	Under-expressed
CACNB2	-1.23	3.75e-07	0.000143	Under-expressed
RET	-1.23	3.31e-05	0.00169	Under-expressed
KCNJ11	-1.24	8.36e-05	0.00288	Under-expressed
CPE	-1.25	1.16e-08	2.05e-05	Under-expressed
ASXL3	-1.26	1.44e-05	0.00102	Under-expressed
PLD4	-1.26	0.00439	0.0355	Under-expressed
ACKR1	-1.27	0.0036	0.0313	Under-expressed
BSN	-1.27	3.93e-06	0.000479	Under-expressed
LMO3	-1.27	0.000239	0.00564	Under-expressed
RADX	-1.27	1.95e-07	9.5e-05	Under-expressed
ABCB1	-1.28	0.000104	0.00329	Under-expressed
ATP1B2	-1.28	1.72e-08	2.17e-05	Under-expressed
CADPS	-1.28	0.00299	0.0278	Under-expressed
CNIH2	-1.29	7.33e-05	0.00266	Under-expressed
CYP39A1	-1.29	0.00117	0.0155	Under-expressed
[truncated: 97 more rows]
