# Supplementary material for: Integration of Bioinformatics Resources Reveals the Therapeutic Benefits of Gemcitabine and Cell Cycle Intervention in SMAD4-Deleted Pancreatic Ductal Adenocarcinoma
Source: Genes (Basel). 2019 Sep 28;10(10):766. doi: 10.3390/genes10100766 (PMC6827004; doi:10.3390/genes10100766)
Supplement: Supplementary file 1 [file genes-10-00766-s001.zip › Table S2.xlsx]

## Sheet: alterations_across_samples
Table S2. PDAC patients samples for GSEA. The raw mRNA expression profiles for GSEA in figure S3 were downloaded from the cBioPortal website (https://www.cbioportal.org/datasets).
Study ID	Sample ID	Patient ID	Altered	SMAD4	SMAD4 CNA	SMAD4 MUT	SMAD4 FUSION	for GSEA
paad_tcga_pan_can_atlas_2018	TCGA-2J-AAB1-01	TCGA-2J-AAB1	0	WT	no alteration	no alteration	no alteration	WT
paad_tcga_pan_can_atlas_2018	TCGA-2J-AAB6-01	TCGA-2J-AAB6	0	WT	no alteration	no alteration	no alteration	WT
paad_tcga_pan_can_atlas_2018	TCGA-2J-AAB9-01	TCGA-2J-AAB9	0	WT	no alteration	no alteration	no alteration	WT
paad_tcga_pan_can_atlas_2018	TCGA-2J-AABF-01	TCGA-2J-AABF	0	WT	no alteration	no alteration	no alteration	WT
paad_tcga_pan_can_atlas_2018	TCGA-2J-AABH-01	TCGA-2J-AABH	0	WT	no alteration	no alteration	no alteration	WT
paad_tcga_pan_can_atlas_2018	TCGA-2J-AABK-01	TCGA-2J-AABK	0	WT	no alteration	no alteration	no alteration	WT
paad_tcga_pan_can_atlas_2018	TCGA-2J-AABP-01	TCGA-2J-AABP	0	WT	no alteration	no alteration	no alteration	WT
paad_tcga_pan_can_atlas_2018	TCGA-2J-AABR-01	TCGA-2J-AABR	0	WT	no alteration	no alteration	no alteration	WT
paad_tcga_pan_can_atlas_2018	TCGA-2J-AABT-01	TCGA-2J-AABT	0	WT	no alteration	no alteration	no alteration	WT
paad_tcga_pan_can_atlas_2018	TCGA-2J-AABV-01	TCGA-2J-AABV	0	WT	no alteration	no alteration	no alteration	WT
paad_tcga_pan_can_atlas_2018	TCGA-2L-AAQA-01	TCGA-2L-AAQA	0	WT	no alteration	no alteration	no alteration	WT
paad_tcga_pan_can_atlas_2018	TCGA-2L-AAQJ-01	TCGA-2L-AAQJ	0	WT	no alteration	no alteration	no alteration	WT
paad_tcga_pan_can_atlas_2018	TCGA-2L-AAQL-01	TCGA-2L-AAQL	0	WT	no alteration	no alteration	no alteration	WT
paad_tcga_pan_can_atlas_2018	TCGA-2L-AAQM-01	TCGA-2L-AAQM	0	WT	no alteration	no alteration	no alteration	WT
paad_tcga_pan_can_atlas_2018	TCGA-3A-A9I5-01	TCGA-3A-A9I5	0	WT	no alteration	no alteration	no alteration	WT
paad_tcga_pan_can_atlas_2018	TCGA-3A-A9I7-01	TCGA-3A-A9I7	0	WT	no alteration	no alteration	no alteration	WT
paad_tcga_pan_can_atlas_2018	TCGA-3A-A9I9-01	TCGA-3A-A9I9	0	WT	no alteration	no alteration	no alteration	WT
paad_tcga_pan_can_atlas_2018	TCGA-3A-A9IC-01	TCGA-3A-A9IC	0	WT	no alteration	no alteration	no alteration	WT
paad_tcga_pan_can_atlas_2018	TCGA-3A-A9IJ-01	TCGA-3A-A9IJ	0	WT	no alteration	no alteration	no alteration	WT
paad_tcga_pan_can_atlas_2018	TCGA-3A-A9IL-01	TCGA-3A-A9IL	0	WT	no alteration	no alteration	no alteration	WT
paad_tcga_pan_can_atlas_2018	TCGA-3A-A9IN-01	TCGA-3A-A9IN	0	WT	no alteration	no alteration	no alteration	WT
paad_tcga_pan_can_atlas_2018	TCGA-3A-A9IO-01	TCGA-3A-A9IO	0	WT	no alteration	no alteration	no alteration	WT
paad_tcga_pan_can_atlas_2018	TCGA-3A-A9IR-01	TCGA-3A-A9IR	0	WT	no alteration	no alteration	no alteration	WT
paad_tcga_pan_can_atlas_2018	TCGA-3A-A9IS-01	TCGA-3A-A9IS	0	WT	no alteration	no alteration	no alteration	WT
paad_tcga_pan_can_atlas_2018	TCGA-3A-A9IV-01	TCGA-3A-A9IV	0	WT	no alteration	no alteration	no alteration	WT
paad_tcga_pan_can_atlas_2018	TCGA-3A-A9IX-01	TCGA-3A-A9IX	0	WT	no alteration	no alteration	no alteration	WT
paad_tcga_pan_can_atlas_2018	TCGA-3E-AAAY-01	TCGA-3E-AAAY	0	WT	no alteration	no alteration	no alteration	WT
paad_tcga_pan_can_atlas_2018	TCGA-F2-7273-01	TCGA-F2-7273	0	WT	no alteration	no alteration	no alteration	WT
paad_tcga_pan_can_atlas_2018	TCGA-F2-A44H-01	TCGA-F2-A44H	0	WT	no alteration	no alteration	no alteration	WT
paad_tcga_pan_can_atlas_2018	TCGA-F2-A7TX-01	TCGA-F2-A7TX	0	WT	no alteration	no alteration	no alteration	WT
paad_tcga_pan_can_atlas_2018	TCGA-F2-A8YN-01	TCGA-F2-A8YN	0	WT	no alteration	no alteration	no alteration	WT
paad_tcga_pan_can_atlas_2018	TCGA-FB-A4P5-01	TCGA-FB-A4P5	0	WT	no alteration	no alteration	no alteration	WT
paad_tcga_pan_can_atlas_2018	TCGA-FB-A545-01	TCGA-FB-A545	0	WT	no alteration	no alteration	no alteration	WT
paad_tcga_pan_can_atlas_2018	TCGA-FB-A5VM-01	TCGA-FB-A5VM	0	WT	no alteration	no alteration	no alteration	WT
paad_tcga_pan_can_atlas_2018	TCGA-FB-A7DR-01	TCGA-FB-A7DR	0	WT	no alteration	no alteration	no alteration	WT
paad_tcga_pan_can_atlas_2018	TCGA-FB-AAPP-01	TCGA-FB-AAPP	0	WT	no alteration	no alteration	no alteration	WT
paad_tcga_pan_can_atlas_2018	TCGA-FB-AAPS-01	TCGA-FB-AAPS	0	WT	no alteration	no alteration	no alteration	WT
paad_tcga_pan_can_atlas_2018	TCGA-FB-AAPU-01	TCGA-FB-AAPU	0	WT	no alteration	no alteration	no alteration	WT
paad_tcga_pan_can_atlas_2018	TCGA-FB-AAQ0-01	TCGA-FB-AAQ0	0	WT	no alteration	no alteration	no alteration	WT
paad_tcga_pan_can_atlas_2018	TCGA-FB-AAQ1-01	TCGA-FB-AAQ1	0	WT	no alteration	no alteration	no alteration	WT
paad_tcga_pan_can_atlas_2018	TCGA-FB-AAQ2-01	TCGA-FB-AAQ2	0	WT	no alteration	no alteration	no alteration	WT
paad_tcga_pan_can_atlas_2018	TCGA-FB-AAQ3-01	TCGA-FB-AAQ3	0	WT	no alteration	no alteration	no alteration	WT
paad_tcga_pan_can_atlas_2018	TCGA-H6-8124-01	TCGA-H6-8124	0	WT	no alteration	no alteration	no alteration	WT
paad_tcga_pan_can_atlas_2018	TCGA-H6-A45N-01	TCGA-H6-A45N	0	WT	no alteration	no alteration	no alteration	WT
paad_tcga_pan_can_atlas_2018	TCGA-HV-A5A5-01	TCGA-HV-A5A5	0	WT	no alteration	no alteration	no alteration	WT
paad_tcga_pan_can_atlas_2018	TCGA-HV-A7OP-01	TCGA-HV-A7OP	0	WT	no alteration	no alteration	no alteration	WT
paad_tcga_pan_can_atlas_2018	TCGA-HZ-7289-01	TCGA-HZ-7289	0	WT	no alteration	no alteration	no alteration	WT
paad_tcga_pan_can_atlas_2018	TCGA-HZ-7918-01	TCGA-HZ-7918	0	WT	no alteration	no alteration	no alteration	WT
paad_tcga_pan_can_atlas_2018	TCGA-HZ-7920-01	TCGA-HZ-7920	0	WT	no alteration	no alteration	no alteration	WT
paad_tcga_pan_can_atlas_2018	TCGA-HZ-7922-01	TCGA-HZ-7922	0	WT	no alteration	no alteration	no alteration	WT
paad_tcga_pan_can_atlas_2018	TCGA-HZ-7924-01	TCGA-HZ-7924	0	WT	no alteration	no alteration	no alteration	WT
paad_tcga_pan_can_atlas_2018	TCGA-HZ-7926-01	TCGA-HZ-7926	0	WT	no alteration	no alteration	no alteration	WT
paad_tcga_pan_can_atlas_2018	TCGA-HZ-8001-01	TCGA-HZ-8001	0	WT	no alteration	no alteration	no alteration	WT
paad_tcga_pan_can_atlas_2018	TCGA-HZ-8002-01	TCGA-HZ-8002	0	WT	no alteration	no alteration	no alteration	WT
paad_tcga_pan_can_atlas_2018	TCGA-HZ-8003-01	TCGA-HZ-8003	0	WT	no alteration	no alteration	no alteration	WT
paad_tcga_pan_can_atlas_2018	TCGA-HZ-8005-01	TCGA-HZ-8005	0	WT	no alteration	no alteration	no alteration	WT
paad_tcga_pan_can_atlas_2018	TCGA-HZ-8317-01	TCGA-HZ-8317	0	WT	no alteration	no alteration	no alteration	WT
paad_tcga_pan_can_atlas_2018	TCGA-HZ-8636-01	TCGA-HZ-8636	0	WT	no alteration	no alteration	no alteration	WT
paad_tcga_pan_can_atlas_2018	TCGA-HZ-8637-01	TCGA-HZ-8637	0	WT	no alteration	no alteration	no alteration	WT
paad_tcga_pan_can_atlas_2018	TCGA-HZ-8638-01	TCGA-HZ-8638	0	WT	no alteration	no alteration	no alteration	WT
paad_tcga_pan_can_atlas_2018	TCGA-HZ-A49G-01	TCGA-HZ-A49G	0	WT	no alteration	no alteration	no alteration	WT
paad_tcga_pan_can_atlas_2018	TCGA-HZ-A49H-01	TCGA-HZ-A49H	0	WT	no alteration	no alteration	no alteration	WT
paad_tcga_pan_can_atlas_2018	TCGA-HZ-A49I-01	TCGA-HZ-A49I	0	WT	no alteration	no alteration	no alteration	WT
paad_tcga_pan_can_atlas_2018	TCGA-HZ-A4BH-01	TCGA-HZ-A4BH	0	WT	no alteration	no alteration	no alteration	WT
paad_tcga_pan_can_atlas_2018	TCGA-HZ-A4BK-01	TCGA-HZ-A4BK	0	WT	no alteration	no alteration	no alteration	WT
paad_tcga_pan_can_atlas_2018	TCGA-HZ-A77O-01	TCGA-HZ-A77O	0	WT	no alteration	no alteration	no alteration	WT
paad_tcga_pan_can_atlas_2018	TCGA-HZ-A77P-01	TCGA-HZ-A77P	0	WT	no alteration	no alteration	no alteration	WT
paad_tcga_pan_can_atlas_2018	TCGA-HZ-A8P0-01	TCGA-HZ-A8P0	0	WT	no alteration	no alteration	no alteration	WT
paad_tcga_pan_can_atlas_2018	TCGA-HZ-A9TJ-01	TCGA-HZ-A9TJ	0	WT	no alteration	no alteration	no alteration	WT
paad_tcga_pan_can_atlas_2018	TCGA-IB-7645-01	TCGA-IB-7645	0	WT	no alteration	no alteration	no alteration	WT
paad_tcga_pan_can_atlas_2018	TCGA-IB-7646-01	TCGA-IB-7646	0	WT	no alteration	no alteration	no alteration	WT
paad_tcga_pan_can_atlas_2018	TCGA-IB-7647-01	TCGA-IB-7647	0	WT	no alteration	no alteration	no alteration	WT
paad_tcga_pan_can_atlas_2018	TCGA-IB-7649-01	TCGA-IB-7649	0	WT	no alteration	no alteration	no alteration	WT
paad_tcga_pan_can_atlas_2018	TCGA-IB-7652-01	TCGA-IB-7652	0	WT	no alteration	no alteration	no alteration	WT
paad_tcga_pan_can_atlas_2018	TCGA-IB-7885-01	TCGA-IB-7885	0	WT	no alteration	no alteration	no alteration	WT
paad_tcga_pan_can_atlas_2018	TCGA-IB-7888-01	TCGA-IB-7888	0	WT	no alteration	no alteration	no alteration	WT
paad_tcga_pan_can_atlas_2018	TCGA-IB-7890-01	TCGA-IB-7890	0	WT	no alteration	no alteration	no alteration	WT
paad_tcga_pan_can_atlas_2018	TCGA-IB-7893-01	TCGA-IB-7893	0	WT	no alteration	no alteration	no alteration	WT
paad_tcga_pan_can_atlas_2018	TCGA-IB-7897-01	TCGA-IB-7897	0	WT	no alteration	no alteration	no alteration	WT
paad_tcga_pan_can_atlas_2018	TCGA-IB-8126-01	TCGA-IB-8126	0	WT	no alteration	no alteration	no alteration	WT
paad_tcga_pan_can_atlas_2018	TCGA-IB-8127-01	TCGA-IB-8127	0	WT	no alteration	no alteration	no alteration	WT
paad_tcga_pan_can_atlas_2018	TCGA-IB-A5SO-01	TCGA-IB-A5SO	0	WT	no alteration	no alteration	no alteration	WT
paad_tcga_pan_can_atlas_2018	TCGA-IB-A5SQ-01	TCGA-IB-A5SQ	0	WT	no alteration	no alteration	no alteration	WT
paad_tcga_pan_can_atlas_2018	TCGA-IB-A5ST-01	TCGA-IB-A5ST	0	WT	no alteration	no alteration	no alteration	WT
paad_tcga_pan_can_atlas_2018	TCGA-IB-A6UF-01	TCGA-IB-A6UF	0	WT	no alteration	no alteration	no alteration	WT
paad_tcga_pan_can_atlas_2018	TCGA-IB-A6UG-01	TCGA-IB-A6UG	0	WT	no alteration	no alteration	no alteration	WT
paad_tcga_pan_can_atlas_2018	TCGA-IB-A7LX-01	TCGA-IB-A7LX	0	WT	no alteration	no alteration	no alteration	WT
paad_tcga_pan_can_atlas_2018	TCGA-IB-AAUO-01	TCGA-IB-AAUO	0	WT	no alteration	no alteration	no alteration	WT
paad_tcga_pan_can_atlas_2018	TCGA-IB-AAUP-01	TCGA-IB-AAUP	0	WT	no alteration	no alteration	no alteration	WT
paad_tcga_pan_can_atlas_2018	TCGA-IB-AAUQ-01	TCGA-IB-AAUQ	0	WT	no alteration	no alteration	no alteration	WT
paad_tcga_pan_can_atlas_2018	TCGA-IB-AAUS-01	TCGA-IB-AAUS	0	WT	no alteration	no alteration	no alteration	WT
paad_tcga_pan_can_atlas_2018	TCGA-IB-AAUU-01	TCGA-IB-AAUU	0	WT	no alteration	no alteration	no alteration	WT
paad_tcga_pan_can_atlas_2018	TCGA-IB-AAUV-01	TCGA-IB-AAUV	0	WT	no alteration	no alteration	no alteration	WT
paad_tcga_pan_can_atlas_2018	TCGA-IB-AAUW-01	TCGA-IB-AAUW	0	WT	no alteration	no alteration	no alteration	WT
paad_tcga_pan_can_atlas_2018	TCGA-LB-A7SX-01	TCGA-LB-A7SX	0	WT	no alteration	no alteration	no alteration	WT
paad_tcga_pan_can_atlas_2018	TCGA-LB-A8F3-01	TCGA-LB-A8F3	0	WT	no alteration	no alteration	no alteration	WT
paad_tcga_pan_can_atlas_2018	TCGA-Q3-A5QY-01	TCGA-Q3-A5QY	0	WT	no alteration	no alteration	no alteration	WT
paad_tcga_pan_can_atlas_2018	TCGA-RB-A7B8-01	TCGA-RB-A7B8	0	WT	no alteration	no alteration	no alteration	WT
paad_tcga_pan_can_atlas_2018	TCGA-RB-AA9M-01	TCGA-RB-AA9M	0	WT	no alteration	no alteration	no alteration	WT
paad_tcga_pan_can_atlas_2018	TCGA-US-A774-01	TCGA-US-A774	0	WT	no alteration	no alteration	no alteration	WT
paad_tcga_pan_can_atlas_2018	TCGA-US-A776-01	TCGA-US-A776	0	WT	no alteration	no alteration	no alteration	WT
paad_tcga_pan_can_atlas_2018	TCGA-US-A779-01	TCGA-US-A779	0	WT	no alteration	no alteration	no alteration	WT
paad_tcga_pan_can_atlas_2018	TCGA-US-A77E-01	TCGA-US-A77E	0	WT	no alteration	no alteration	no alteration	WT
paad_tcga_pan_can_atlas_2018	TCGA-XD-AAUG-01	TCGA-XD-AAUG	0	WT	no alteration	no alteration	no alteration	WT
paad_tcga_pan_can_atlas_2018	TCGA-XD-AAUH-01	TCGA-XD-AAUH	0	WT	no alteration	no alteration	no alteration	WT
paad_tcga_pan_can_atlas_2018	TCGA-XD-AAUI-01	TCGA-XD-AAUI	0	WT	no alteration	no alteration	no alteration	WT
paad_tcga_pan_can_atlas_2018	TCGA-XD-AAUL-01	TCGA-XD-AAUL	0	WT	no alteration	no alteration	no alteration	WT
paad_tcga_pan_can_atlas_2018	TCGA-XN-A8T3-01	TCGA-XN-A8T3	0	WT	no alteration	no alteration	no alteration	WT
paad_tcga_pan_can_atlas_2018	TCGA-XN-A8T5-01	TCGA-XN-A8T5	0	WT	no alteration	no alteration	no alteration	WT
paad_tcga_pan_can_atlas_2018	TCGA-YH-A8SY-01	TCGA-YH-A8SY	0	WT	no alteration	no alteration	no alteration	WT
paad_tcga_pan_can_atlas_2018	TCGA-YY-A8LH-01	TCGA-YY-A8LH	0	WT	no alteration	no alteration	no alteration	WT
paad_tcga_pan_can_atlas_2018	TCGA-Z5-AAPL-01	TCGA-Z5-AAPL	0	WT	no alteration	no alteration	no alteration	WT
paad_tcga_pan_can_atlas_2018	TCGA-S4-A8RM-01	TCGA-S4-A8RM	1	Y513*	no alteration	Y513*	no alteration	SMAD4-MUT
paad_tcga_pan_can_atlas_2018	TCGA-HZ-8315-01	TCGA-HZ-8315	1	X380_splice	no alteration	X380_splice	no alteration	SMAD4-MUT
paad_tcga_pan_can_atlas_2018	TCGA-IB-AAUM-01	TCGA-IB-AAUM	1	W509G	no alteration	W509G	no alteration	SMAD4-MUT
paad_tcga_pan_can_atlas_2018	TCGA-2J-AABA-01	TCGA-2J-AABA	1	W509*	no alteration	W509*	no alteration	SMAD4-MUT
paad_tcga_pan_can_atlas_2018	TCGA-2J-AAB4-01	TCGA-2J-AAB4	1	S227Vfs*14	no alteration	S227Vfs*14	no alteration	SMAD4-MUT
paad_tcga_pan_can_atlas_2018	TCGA-FB-AAPY-01	TCGA-FB-AAPY	1	S178*	no alteration	S178*	no alteration	SMAD4-MUT
paad_tcga_pan_can_atlas_2018	TCGA-IB-7644-01	TCGA-IB-7644	1	S144*	no alteration	S144*	no alteration	SMAD4-MUT
paad_tcga_pan_can_atlas_2018	TCGA-HZ-A8P1-01	TCGA-HZ-A8P1	1	S138Ifs*5	no alteration	S138Ifs*5	no alteration	SMAD4-MUT
paad_tcga_pan_can_atlas_2018	TCGA-IB-7651-01	TCGA-IB-7651	1	R496H	no alteration	R496H	no alteration	SMAD4-MUT
paad_tcga_pan_can_atlas_2018	TCGA-FB-AAPQ-01	TCGA-FB-AAPQ	1	R361H	no alteration	R361H	no alteration	SMAD4-MUT
paad_tcga_pan_can_atlas_2018	TCGA-IB-7889-01	TCGA-IB-7889	1	R361C	no alteration	R361C	no alteration	SMAD4-MUT
paad_tcga_pan_can_atlas_2018	TCGA-YB-A89D-01	TCGA-YB-A89D	1	R361C	no alteration	R361C	no alteration	SMAD4-MUT
paad_tcga_pan_can_atlas_2018	TCGA-HV-AA8X-01	TCGA-HV-AA8X	1	R135*	no alteration	R135*	no alteration	SMAD4-MUT
paad_tcga_pan_can_atlas_2018	TCGA-US-A77G-01	TCGA-US-A77G	1	P522Lfs*4	no alteration	P522Lfs*4	no alteration	SMAD4-MUT
paad_tcga_pan_can_atlas_2018	TCGA-2J-AABE-01	TCGA-2J-AABE	1	P342Lfs*42	no alteration	P342Lfs*42	no alteration	SMAD4-MUT
paad_tcga_pan_can_atlas_2018	TCGA-PZ-A5RE-01	TCGA-PZ-A5RE	1	L536P	no alteration	L536P	no alteration	SMAD4-MUT
paad_tcga_pan_can_atlas_2018	TCGA-IB-A5SP-01	TCGA-IB-A5SP	1	L529Tfs*7	no alteration	L529Tfs*7	no alteration	SMAD4-MUT
paad_tcga_pan_can_atlas_2018	TCGA-IB-7891-01	TCGA-IB-7891	1	L109Q	no alteration	L109Q	no alteration	SMAD4-MUT
paad_tcga_pan_can_atlas_2018	TCGA-IB-A5SS-01	TCGA-IB-A5SS	1	K507Rfs*19	no alteration	K507Rfs*19	no alteration	SMAD4-MUT
paad_tcga_pan_can_atlas_2018	TCGA-LB-A9Q5-01	TCGA-LB-A9Q5	1	G384D	no alteration	G384D	no alteration	SMAD4-MUT
paad_tcga_pan_can_atlas_2018	TCGA-HZ-A77Q-01	TCGA-HZ-A77Q	1	G358_D360del	no alteration	G358_D360del	no alteration	SMAD4-MUT
paad_tcga_pan_can_atlas_2018	TCGA-FB-AAQ6-01	TCGA-FB-AAQ6	1	G352V,G352*	no alteration	G352V,G352*	no alteration	SMAD4-MUT
paad_tcga_pan_can_atlas_2018	TCGA-S4-A8RP-01	TCGA-S4-A8RP	1	G352*	no alteration	G352*	no alteration	SMAD4-MUT
paad_tcga_pan_can_atlas_2018	TCGA-2J-AABI-01	TCGA-2J-AABI	1	G270Efs*66	no alteration	G270Efs*66	no alteration	SMAD4-MUT
paad_tcga_pan_can_atlas_2018	TCGA-FB-A78T-01	TCGA-FB-A78T	1	E520*	no alteration	E520*	no alteration	SMAD4-MUT
paad_tcga_pan_can_atlas_2018	TCGA-HV-A5A4-01	TCGA-HV-A5A4	1	E520*	no alteration	E520*	no alteration	SMAD4-MUT
paad_tcga_pan_can_atlas_2018	TCGA-HZ-7919-01	TCGA-HZ-7919	1	D537H	no alteration	D537H	no alteration	SMAD4-MUT
paad_tcga_pan_can_atlas_2018	TCGA-IB-AAUR-01	TCGA-IB-AAUR	1	D355G	no alteration	D355G	no alteration	SMAD4-MUT
paad_tcga_pan_can_atlas_2018	TCGA-3E-AAAZ-01	TCGA-3E-AAAZ	1	D351A	no alteration	D351A	no alteration	SMAD4-MUT
paad_tcga_pan_can_atlas_2018	TCGA-HV-A5A3-01	TCGA-HV-A5A3	1	C443*	no alteration	C443*	no alteration	SMAD4-MUT
paad_tcga_pan_can_atlas_2018	TCGA-3A-A9IH-01	TCGA-3A-A9IH	1	A96D	no alteration	A96D	no alteration	SMAD4-MUT
paad_tcga_pan_can_atlas_2018	TCGA-IB-AAUN-01	TCGA-IB-AAUN	1	A309Sfs*25	no alteration	A309Sfs*25	no alteration	SMAD4-MUT
paad_tcga_pan_can_atlas_2018	TCGA-HV-AA8V-01	TCGA-HV-AA8V	1	A118V	no alteration	A118V	no alteration	SMAD4-MUT
paad_tcga_pan_can_atlas_2018	TCGA-HZ-7925-01	TCGA-HZ-7925	1	-301fs	no alteration	-301fs	no alteration	SMAD4-MUT
paad_tcga_pan_can_atlas_2018	TCGA-2J-AABO-01	TCGA-2J-AABO	1	HOMDEL	HOMDEL	no alteration	no alteration	SMAD4-DEL
paad_tcga_pan_can_atlas_2018	TCGA-2J-AABU-01	TCGA-2J-AABU	1	HOMDEL	HOMDEL	no alteration	no alteration	SMAD4-DEL
paad_tcga_pan_can_atlas_2018	TCGA-2L-AAQE-01	TCGA-2L-AAQE	1	HOMDEL	HOMDEL	no alteration	no alteration	SMAD4-DEL
paad_tcga_pan_can_atlas_2018	TCGA-2L-AAQI-01	TCGA-2L-AAQI	1	HOMDEL	HOMDEL	no alteration	no alteration	SMAD4-DEL
paad_tcga_pan_can_atlas_2018	TCGA-3A-A9IB-01	TCGA-3A-A9IB	1	HOMDEL	HOMDEL	no alteration	no alteration	SMAD4-DEL
paad_tcga_pan_can_atlas_2018	TCGA-3A-A9IU-01	TCGA-3A-A9IU	1	HOMDEL	HOMDEL	no alteration	no alteration	SMAD4-DEL
paad_tcga_pan_can_atlas_2018	TCGA-3A-A9IZ-01	TCGA-3A-A9IZ	1	HOMDEL	HOMDEL	no alteration	no alteration	SMAD4-DEL
paad_tcga_pan_can_atlas_2018	TCGA-3A-A9J0-01	TCGA-3A-A9J0	1	HOMDEL	HOMDEL	no alteration	no alteration	SMAD4-DEL
paad_tcga_pan_can_atlas_2018	TCGA-F2-6879-01	TCGA-F2-6879	1	HOMDEL	HOMDEL	no alteration	no alteration	SMAD4-DEL
paad_tcga_pan_can_atlas_2018	TCGA-F2-A44G-01	TCGA-F2-A44G	1	HOMDEL	HOMDEL	no alteration	no alteration	SMAD4-DEL
paad_tcga_pan_can_atlas_2018	TCGA-FB-AAPZ-01	TCGA-FB-AAPZ	1	HOMDEL	HOMDEL	no alteration	no alteration	SMAD4-DEL
paad_tcga_pan_can_atlas_2018	TCGA-H8-A6C1-01	TCGA-H8-A6C1	1	HOMDEL	HOMDEL	no alteration	no alteration	SMAD4-DEL
paad_tcga_pan_can_atlas_2018	TCGA-HV-A5A6-01	TCGA-HV-A5A6	1	HOMDEL	HOMDEL	no alteration	no alteration	SMAD4-DEL
paad_tcga_pan_can_atlas_2018	TCGA-HV-A7OL-01	TCGA-HV-A7OL	1	HOMDEL	HOMDEL	no alteration	no alteration	SMAD4-DEL
paad_tcga_pan_can_atlas_2018	TCGA-IB-7887-01	TCGA-IB-7887	1	HOMDEL	HOMDEL	no alteration	no alteration	SMAD4-DEL
paad_tcga_pan_can_atlas_2018	TCGA-IB-A7M4-01	TCGA-IB-A7M4	1	HOMDEL	HOMDEL	no alteration	no alteration	SMAD4-DEL
paad_tcga_pan_can_atlas_2018	TCGA-M8-A5N4-01	TCGA-M8-A5N4	1	HOMDEL	HOMDEL	no alteration	no alteration	SMAD4-DEL
paad_tcga_pan_can_atlas_2018	TCGA-OE-A75W-01	TCGA-OE-A75W	1	HOMDEL	HOMDEL	no alteration	no alteration	SMAD4-DEL
paad_tcga_pan_can_atlas_2018	TCGA-Q3-AA2A-01	TCGA-Q3-AA2A	1	HOMDEL	HOMDEL	no alteration	no alteration	SMAD4-DEL
paad_tcga_pan_can_atlas_2018	TCGA-S4-A8RO-01	TCGA-S4-A8RO	1	HOMDEL	HOMDEL	no alteration	no alteration	SMAD4-DEL
paad_tcga_pan_can_atlas_2018	TCGA-IB-7886-01	TCGA-IB-7886	1	HOMDEL,Y412Lfs*17	HOMDEL	Y412Lfs*17	no alteration	Not used
paad_tcga_pan_can_atlas_2018	TCGA-2J-AAB8-01	TCGA-2J-AAB8	1	HOMDEL,Q289*	HOMDEL	Q289*	no alteration	Not used
