# Supplementary material for: Integration of Bioinformatics Resources Reveals the Therapeutic Benefits of Gemcitabine and Cell Cycle Intervention in SMAD4-Deleted Pancreatic Ductal Adenocarcinoma
Source: Genes (Basel). 2019 Sep 28;10(10):766. doi: 10.3390/genes10100766 (PMC6827004; doi:10.3390/genes10100766)
Supplement: Supplementary file 1 [file genes-10-00766-s001.zip › Table S3.xlsx]

## Sheet: Note
Table S3. Pairwise GSEA for SMAD4-deletion (DEL), SMAD4-mutation (MUT), and SMAD4-wildtype (WT).
GSEA parameter setting: permutation type: phenotype; metric for ranking genes: signaltonoise; others not mentioned: default.
Hallmarks highlighted in red indicates that the gene sets are significantly enriched at nominal p value < 0.05.
Hallmarks highlighted in yellow indicates the normalized enrichment score (NES) > 1.

## Sheet: DEL vs. WT
Enrichment in phenotype: SMAD4-DEL (20 samples): 24 / 50 gene sets are upregulated in phenotype SMAD4-DEL
NAME	SIZE	ES	NES	NOM p-val	FDR q-val	FWER p-val	RANK AT MAX	LEADING EDGE
HALLMARK_MYC_TARGETS_V2	58	0.564717	1.47795	0.130243	1	0.604	4259	tags=59%, list=24%, signal=76%
HALLMARK_GLYCOLYSIS	197	0.35389	1.4043	0.117647	1	0.713	2979	tags=37%, list=16%, signal=43%
HALLMARK_MYC_TARGETS_V1	199	0.470416	1.34373	0.227273	1	0.791	4514	tags=56%, list=25%, signal=74%
HALLMARK_P53_PATHWAY	194	0.280479	1.2159	0.204604	1	0.901	2802	tags=30%, list=15%, signal=35%
HALLMARK_MTORC1_SIGNALING	199	0.338121	1.20707	0.254545	1	0.904	2835	tags=32%, list=16%, signal=37%
HALLMARK_ESTROGEN_RESPONSE_LATE	188	0.256584	1.20019	0.157143	0.88702	0.912	2506	tags=29%, list=14%, signal=34%
HALLMARK_INTERFERON_ALPHA_RESPONSE	94	0.476047	1.18781	0.342857	0.796597	0.922	4099	tags=52%, list=23%, signal=67%
HALLMARK_CHOLESTEROL_HOMEOSTASIS	73	0.315464	1.16885	0.260417	0.742251	0.929	3270	tags=32%, list=18%, signal=38%
HALLMARK_G2M_CHECKPOINT	192	0.366344	1.11057	0.396624	0.794063	0.948	3452	tags=44%, list=19%, signal=54%
HALLMARK_HYPOXIA	188	0.262709	1.04663	0.403801	0.880787	0.975	2668	tags=27%, list=15%, signal=31%
HALLMARK_E2F_TARGETS	197	0.36577	1.03962	0.466809	0.816698	0.976	3966	tags=50%, list=22%, signal=64%
HALLMARK_ESTROGEN_RESPONSE_EARLY	192	0.213619	0.990289	0.46087	0.865732	0.985	2066	tags=25%, list=11%, signal=28%
HALLMARK_APOPTOSIS	158	0.238567	0.989476	0.469697	0.801144	0.985	2272	tags=24%, list=13%, signal=27%
HALLMARK_NOTCH_SIGNALING	31	0.265347	0.864185	0.641949	1	1	2364	tags=32%, list=13%, signal=37%
HALLMARK_PEROXISOME	102	0.206286	0.856496	0.686842	0.989147	1	3219	tags=31%, list=18%, signal=38%
HALLMARK_DNA_REPAIR	147	0.236338	0.854199	0.610984	0.932101	1	4298	tags=39%, list=24%, signal=50%
HALLMARK_REACTIVE_OXYGEN_SPECIES_PATHWAY	47	0.231526	0.78528	0.712895	1	1	3477	tags=38%, list=19%, signal=47%
HALLMARK_UV_RESPONSE_UP	153	0.167916	0.767289	0.918919	0.985134	1	2160	tags=20%, list=12%, signal=22%
HALLMARK_TGF_BETA_SIGNALING	54	0.243213	0.756953	0.719298	0.950061	1	2160	tags=24%, list=12%, signal=27%
HALLMARK_INTERFERON_GAMMA_RESPONSE	190	0.246618	0.717657	0.683036	0.964341	1	3194	tags=32%, list=18%, signal=39%
HALLMARK_MITOTIC_SPINDLE	197	0.190944	0.709501	0.79922	0.928886	1	3122	tags=27%, list=17%, signal=33%
HALLMARK_TNFA_SIGNALING_VIA_NFKB	190	0.220076	0.684878	0.770701	0.916846	1	3951	tags=37%, list=22%, signal=47%
HALLMARK_UNFOLDED_PROTEIN_RESPONSE	111	0.161832	0.590761	0.939815	0.960517	1	3003	tags=24%, list=17%, signal=29%
HALLMARK_OXIDATIVE_PHOSPHORYLATION	185	0.177856	0.549312	0.867257	0.945988	1	4043	tags=30%, list=22%, signal=38%
Enrichment in phenotype: WT (112 samples): 26 / 50 gene sets are upregulated in phenotype WT
NAME	SIZE	ES	NES	NOM p-val	FDR q-val	FWER p-val	RANK AT MAX	LEADING EDGE
HALLMARK_PANCREAS_BETA_CELLS	32	-0.620935	-1.53363	0.0531561	1	0.562	4284	tags=69%, list=24%, signal=90%
HALLMARK_UV_RESPONSE_DN	138	-0.383658	-1.34322	0.164751	1	0.886	3334	tags=34%, list=18%, signal=41%
HALLMARK_KRAS_SIGNALING_DN	165	-0.322429	-1.29851	0.107969	1	0.937	5615	tags=38%, list=31%, signal=54%
HALLMARK_BILE_ACID_METABOLISM	112	-0.325383	-1.24757	0.149923	1	0.961	6289	tags=45%, list=35%, signal=68%
HALLMARK_KRAS_SIGNALING_UP	181	-0.303562	-1.22753	0.191011	1	0.97	5145	tags=39%, list=28%, signal=54%
HALLMARK_HEME_METABOLISM	184	-0.266367	-1.21109	0.141956	0.974707	0.976	2297	tags=18%, list=13%, signal=20%
HALLMARK_SPERMATOGENESIS	115	-0.30341	-1.15748	0.255217	0.996817	0.986	5374	tags=39%, list=30%, signal=55%
HALLMARK_MYOGENESIS	189	-0.313151	-1.13529	0.309119	0.939042	0.992	6538	tags=44%, list=36%, signal=69%
HALLMARK_HEDGEHOG_SIGNALING	34	-0.348704	-1.10672	0.331633	0.921572	0.997	4526	tags=38%, list=25%, signal=51%
HALLMARK_APICAL_SURFACE	39	-0.317386	-1.0762	0.35	0.913191	0.998	3473	tags=26%, list=19%, signal=32%
HALLMARK_ANGIOGENESIS	34	-0.348644	-1.06555	0.358621	0.855316	0.999	5442	tags=41%, list=30%, signal=59%
HALLMARK_IL2_STAT5_SIGNALING	193	-0.270267	-1.04233	0.395869	0.839759	1	4697	tags=34%, list=26%, signal=45%
HALLMARK_PROTEIN_SECRETION	95	-0.289828	-0.971698	0.476562	0.940214	1	5049	tags=33%, list=28%, signal=45%
HALLMARK_WNT_BETA_CATENIN_SIGNALING	42	-0.271823	-0.964649	0.486622	0.889912	1	3604	tags=24%, list=20%, signal=30%
HALLMARK_COMPLEMENT	191	-0.253596	-0.952273	0.502538	0.859376	1	5884	tags=36%, list=33%, signal=53%
HALLMARK_INFLAMMATORY_RESPONSE	181	-0.279907	-0.906435	0.571174	0.904876	1	4286	tags=31%, list=24%, signal=40%
HALLMARK_PI3K_AKT_MTOR_SIGNALING	100	-0.221641	-0.90557	0.617094	0.853182	1	4082	tags=27%, list=23%, signal=35%
HALLMARK_ALLOGRAFT_REJECTION	178	-0.30487	-0.893854	0.597043	0.828849	1	6148	tags=43%, list=34%, signal=65%
HALLMARK_COAGULATION	134	-0.221282	-0.840226	0.683642	0.88292	1	5390	tags=29%, list=30%, signal=41%
HALLMARK_APICAL_JUNCTION	193	-0.21054	-0.811748	0.702703	0.890252	1	4495	tags=27%, list=25%, signal=35%
HALLMARK_XENOBIOTIC_METABOLISM	191	-0.199922	-0.811382	0.750361	0.848182	1	4282	tags=23%, list=24%, signal=29%
HALLMARK_ANDROGEN_RESPONSE	96	-0.219665	-0.795878	0.740072	0.833071	1	4109	tags=26%, list=23%, signal=34%
HALLMARK_ADIPOGENESIS	191	-0.194015	-0.78968	0.752542	0.805908	1	3222	tags=18%, list=18%, signal=22%
HALLMARK_IL6_JAK_STAT3_SIGNALING	80	-0.231095	-0.719149	0.758123	0.872618	1	3288	tags=23%, list=18%, signal=27%
HALLMARK_EPITHELIAL_MESENCHYMAL_TRANSITION	189	-0.223588	-0.638737	0.762357	0.929594	1	5318	tags=26%, list=29%, signal=36%
HALLMARK_FATTY_ACID_METABOLISM	154	-0.16806	-0.608707	0.939655	0.917481	1	4947	tags=25%, list=27%, signal=34%

## Sheet: MUT vs. WT
Enrichment in phenotype: SMAD4-MUT (34 samples): 19 / 50 gene sets are upregulated in phenotype SMAD4-MUT
NAME	SIZE	ES	NES	NOM p-val	FDR q-val	FWER p-val	RANK AT MAX	LEADING EDGE
HALLMARK_NOTCH_SIGNALING	31	0.472081	1.56249	0.0477223	0.911805	0.495	2969	tags=42%, list=16%, signal=50%
HALLMARK_INTERFERON_ALPHA_RESPONSE	94	0.522281	1.30788	0.27673	1	0.84	4059	tags=51%, list=22%, signal=65%
HALLMARK_P53_PATHWAY	194	0.278541	1.2302	0.1513	1	0.903	3698	tags=36%, list=20%, signal=45%
HALLMARK_ESTROGEN_RESPONSE_EARLY	192	0.260678	1.20478	0.181373	1	0.916	2395	tags=24%, list=13%, signal=27%
HALLMARK_CHOLESTEROL_HOMEOSTASIS	73	0.319499	1.13442	0.304348	1	0.955	4588	tags=51%, list=25%, signal=68%
HALLMARK_INTERFERON_GAMMA_RESPONSE	190	0.353064	1.00332	0.461864	1	0.992	3955	tags=42%, list=22%, signal=53%
HALLMARK_PEROXISOME	102	0.234544	0.963386	0.509091	1	0.995	3835	tags=37%, list=21%, signal=47%
HALLMARK_TNFA_SIGNALING_VIA_NFKB	190	0.301972	0.922464	0.516484	1	0.996	2454	tags=27%, list=14%, signal=31%
HALLMARK_APOPTOSIS	158	0.230259	0.92064	0.564103	1	0.996	2428	tags=21%, list=13%, signal=24%
HALLMARK_ESTROGEN_RESPONSE_LATE	188	0.181616	0.849298	0.748166	1	0.997	2418	tags=21%, list=13%, signal=24%
HALLMARK_XENOBIOTIC_METABOLISM	191	0.190484	0.845248	0.735751	1	0.997	2454	tags=23%, list=14%, signal=26%
HALLMARK_APICAL_JUNCTION	193	0.191212	0.795117	0.745192	1	0.997	2811	tags=23%, list=16%, signal=27%
HALLMARK_GLYCOLYSIS	197	0.198952	0.76005	0.750557	1	0.999	3609	tags=30%, list=20%, signal=37%
HALLMARK_TGF_BETA_SIGNALING	54	0.233897	0.719221	0.774468	1	0.999	3312	tags=28%, list=18%, signal=34%
HALLMARK_INFLAMMATORY_RESPONSE	181	0.204302	0.673972	0.832589	1	0.999	2631	tags=22%, list=15%, signal=25%
HALLMARK_MITOTIC_SPINDLE	197	0.172275	0.644469	0.861057	1	0.999	2755	tags=22%, list=15%, signal=25%
HALLMARK_IL2_STAT5_SIGNALING	193	0.157647	0.643313	0.950226	0.983583	0.999	1110	tags=11%, list=6%, signal=11%
HALLMARK_COMPLEMENT	191	0.166247	0.642401	0.933185	0.929641	0.999	2836	tags=21%, list=16%, signal=25%
HALLMARK_HYPOXIA	188	0.148227	0.573174	0.979215	0.931594	1	4169	tags=31%, list=23%, signal=40%
Enrichment in phenotype: WT (112 samples): 31 / 50 gene sets are upregulated in phenotype WT
NAME	SIZE	ES	NES	NOM p-val	FDR q-val	FWER p-val	RANK AT MAX	LEADING EDGE
HALLMARK_PANCREAS_BETA_CELLS	32	-0.623887	-1.55146	0.0464286	1	0.518	2530	tags=56%, list=14%, signal=65%
HALLMARK_SPERMATOGENESIS	115	-0.402278	-1.54268	0.0158172	0.72651	0.534	6820	tags=55%, list=38%, signal=87%
HALLMARK_E2F_TARGETS	197	-0.423361	-1.25152	0.280665	1	0.933	6400	tags=54%, list=35%, signal=83%
HALLMARK_HEDGEHOG_SIGNALING	34	-0.375091	-1.18021	0.244718	1	0.976	5076	tags=44%, list=28%, signal=61%
HALLMARK_DNA_REPAIR	147	-0.313712	-1.14223	0.337143	1	0.983	7000	tags=46%, list=39%, signal=75%
HALLMARK_PI3K_AKT_MTOR_SIGNALING	100	-0.27657	-1.12711	0.282004	1	0.985	6151	tags=40%, list=34%, signal=60%
HALLMARK_UV_RESPONSE_UP	153	-0.263013	-1.11623	0.284566	1	0.987	5333	tags=33%, list=29%, signal=46%
HALLMARK_UNFOLDED_PROTEIN_RESPONSE	111	-0.290579	-1.0515	0.390385	1	0.996	7781	tags=48%, list=43%, signal=83%
HALLMARK_ANGIOGENESIS	34	-0.343859	-1.04679	0.398291	1	0.996	7393	tags=47%, list=41%, signal=79%
HALLMARK_WNT_BETA_CATENIN_SIGNALING	42	-0.282767	-1.00964	0.441781	1	0.997	3390	tags=24%, list=19%, signal=29%
HALLMARK_G2M_CHECKPOINT	192	-0.323551	-1.00782	0.465979	1	0.997	6848	tags=47%, list=38%, signal=75%
HALLMARK_MYOGENESIS	189	-0.276217	-1.00035	0.451258	1	0.999	6265	tags=38%, list=35%, signal=58%
HALLMARK_BILE_ACID_METABOLISM	112	-0.25628	-0.992554	0.465487	1	0.999	5068	tags=35%, list=28%, signal=48%
HALLMARK_PROTEIN_SECRETION	95	-0.267856	-0.899397	0.542169	1	1	5353	tags=33%, list=30%, signal=46%
HALLMARK_KRAS_SIGNALING_UP	181	-0.219844	-0.894168	0.622222	1	1	2258	tags=16%, list=12%, signal=18%
HALLMARK_MYC_TARGETS_V1	199	-0.298192	-0.88274	0.558233	1	1	7117	tags=45%, list=39%, signal=74%
HALLMARK_COAGULATION	134	-0.216503	-0.830461	0.716535	1	1	5934	tags=38%, list=33%, signal=56%
HALLMARK_UV_RESPONSE_DN	138	-0.233675	-0.818307	0.628788	1	1	2957	tags=22%, list=16%, signal=26%
HALLMARK_HEME_METABOLISM	184	-0.176907	-0.814553	0.812715	1	1	2064	tags=14%, list=11%, signal=16%
HALLMARK_ADIPOGENESIS	191	-0.192751	-0.79678	0.738574	1	1	6091	tags=35%, list=34%, signal=52%
HALLMARK_OXIDATIVE_PHOSPHORYLATION	185	-0.262182	-0.784085	0.662109	1	1	6627	tags=43%, list=37%, signal=67%
HALLMARK_ANDROGEN_RESPONSE	96	-0.206568	-0.762921	0.776699	1	1	4826	tags=31%, list=27%, signal=42%
HALLMARK_FATTY_ACID_METABOLISM	154	-0.193876	-0.737229	0.783486	1	1	6542	tags=36%, list=36%, signal=55%
HALLMARK_EPITHELIAL_MESENCHYMAL_TRANSITION	189	-0.247053	-0.701822	0.69962	1	1	8399	tags=50%, list=46%, signal=92%
HALLMARK_KRAS_SIGNALING_DN	165	-0.170449	-0.690492	0.960352	1	1	7097	tags=39%, list=39%, signal=63%
HALLMARK_APICAL_SURFACE	39	-0.192309	-0.654276	0.935264	1	1	3930	tags=21%, list=22%, signal=26%
HALLMARK_ALLOGRAFT_REJECTION	178	-0.201008	-0.613655	0.792279	1	1	6572	tags=40%, list=36%, signal=63%
HALLMARK_REACTIVE_OXYGEN_SPECIES_PATHWAY	47	-0.176004	-0.58184	0.964218	1	1	710	tags=9%, list=4%, signal=9%
HALLMARK_MTORC1_SIGNALING	199	-0.14842	-0.521785	0.957447	1	1	3400	tags=16%, list=19%, signal=20%
HALLMARK_MYC_TARGETS_V2	58	-0.188765	-0.50742	0.906844	1	1	6813	tags=36%, list=38%, signal=58%
HALLMARK_IL6_JAK_STAT3_SIGNALING	80	-0.150679	-0.461437	0.983114	0.982339	1	8212	tags=51%, list=45%, signal=93%

## Sheet: DEL vs. MUT
Enrichment in phenotype: SMAD4-DEL (20 samples): 26 / 50 gene sets are upregulated in phenotype SMAD4-DEL
NAME	SIZE	ES	NES	NOM p-val	FDR q-val	FWER p-val	RANK AT MAX	LEADING EDGE
HALLMARK_E2F_TARGETS	197	0.66339	1.97983	0.00206612	0.0209338	0.021	2415	tags=57%, list=13%, signal=65%
HALLMARK_MYC_TARGETS_V1	199	0.644258	1.96784	0.00628931	0.0137133	0.028	2887	tags=52%, list=16%, signal=62%
HALLMARK_G2M_CHECKPOINT	192	0.591174	1.86627	0.014433	0.0342179	0.083	2190	tags=43%, list=12%, signal=49%
HALLMARK_DNA_REPAIR	147	0.486856	1.79484	0.00623701	0.0527359	0.156	2538	tags=42%, list=14%, signal=49%
HALLMARK_MYC_TARGETS_V2	58	0.657702	1.7934	0.0347648	0.0436173	0.16	3098	tags=60%, list=17%, signal=73%
HALLMARK_MTORC1_SIGNALING	199	0.404502	1.38767	0.136069	0.470791	0.786	2394	tags=30%, list=13%, signal=34%
HALLMARK_GLYCOLYSIS	197	0.331061	1.28932	0.185654	0.611291	0.868	4590	tags=45%, list=25%, signal=59%
HALLMARK_OXIDATIVE_PHOSPHORYLATION	185	0.400014	1.22882	0.301229	0.664904	0.911	4402	tags=45%, list=24%, signal=59%
HALLMARK_MITOTIC_SPINDLE	197	0.312508	1.22406	0.234343	0.600604	0.914	1193	tags=19%, list=7%, signal=20%
HALLMARK_SPERMATOGENESIS	115	0.304719	1.22375	0.175824	0.541427	0.915	1569	tags=21%, list=9%, signal=23%
HALLMARK_UV_RESPONSE_UP	153	0.28437	1.17774	0.211864	0.573356	0.939	4064	tags=33%, list=22%, signal=43%
HALLMARK_UNFOLDED_PROTEIN_RESPONSE	111	0.322969	1.16635	0.277056	0.544559	0.943	3419	tags=32%, list=19%, signal=40%
HALLMARK_ADIPOGENESIS	191	0.262281	1.10795	0.284483	0.605932	0.966	3674	tags=32%, list=20%, signal=40%
HALLMARK_ESTROGEN_RESPONSE_LATE	188	0.247313	1.0636	0.339408	0.644676	0.976	2762	tags=24%, list=15%, signal=28%
HALLMARK_P53_PATHWAY	194	0.243131	1.02565	0.392241	0.677874	0.981	3605	tags=28%, list=20%, signal=34%
HALLMARK_PI3K_AKT_MTOR_SIGNALING	100	0.229116	0.958383	0.52008	0.766315	0.993	2934	tags=23%, list=16%, signal=27%
HALLMARK_APOPTOSIS	158	0.219007	0.907	0.589537	0.820917	0.996	2151	tags=20%, list=12%, signal=22%
HALLMARK_REACTIVE_OXYGEN_SPECIES_PATHWAY	47	0.270879	0.90063	0.5629	0.788255	0.996	4269	tags=38%, list=24%, signal=50%
HALLMARK_INTERFERON_ALPHA_RESPONSE	94	0.319693	0.844369	0.6	0.855011	0.998	2122	tags=22%, list=12%, signal=25%
HALLMARK_FATTY_ACID_METABOLISM	154	0.214211	0.812315	0.686275	0.871524	1	2328	tags=18%, list=13%, signal=21%
HALLMARK_HYPOXIA	188	0.219042	0.767254	0.705155	0.912241	1	4799	tags=37%, list=27%, signal=49%
HALLMARK_TGF_BETA_SIGNALING	54	0.217785	0.735499	0.776908	0.918298	1	2626	tags=24%, list=15%, signal=28%
HALLMARK_CHOLESTEROL_HOMEOSTASIS	73	0.195947	0.653309	0.853763	0.986758	1	4461	tags=30%, list=25%, signal=40%
HALLMARK_COAGULATION	134	0.161413	0.606548	0.960744	0.990644	1	3417	tags=24%, list=19%, signal=29%
HALLMARK_EPITHELIAL_MESENCHYMAL_TRANSITION	189	0.171714	0.486409	0.896414	1	1	4384	tags=29%, list=24%, signal=38%
HALLMARK_TNFA_SIGNALING_VIA_NFKB	190	0.118286	0.379995	1	0.996743	1	4263	tags=23%, list=24%, signal=30%
Enrichment in phenotype: SMAD4-MUT (34 samples): 24 / 50 gene sets are upregulated in phenotype SMAD4-MUT
NAME	SIZE	ES	NES	NOM p-val	FDR q-val	FWER p-val	RANK AT MAX	LEADING EDGE
HALLMARK_PANCREAS_BETA_CELLS	32	-0.572664	-1.46989	0.156863	1	0.66	3968	tags=63%, list=22%, signal=80%
HALLMARK_BILE_ACID_METABOLISM	112	-0.358974	-1.37666	0.0685185	1	0.786	4637	tags=37%, list=26%, signal=49%
HALLMARK_KRAS_SIGNALING_DN	165	-0.333354	-1.29591	0.103853	1	0.868	5786	tags=43%, list=32%, signal=63%
HALLMARK_KRAS_SIGNALING_UP	181	-0.321928	-1.23505	0.204503	1	0.923	4247	tags=34%, list=23%, signal=44%
HALLMARK_HEDGEHOG_SIGNALING	34	-0.398304	-1.2135	0.229572	1	0.936	6233	tags=50%, list=34%, signal=76%
HALLMARK_UV_RESPONSE_DN	138	-0.341544	-1.20469	0.260274	0.881894	0.941	6390	tags=51%, list=35%, signal=79%
HALLMARK_ESTROGEN_RESPONSE_EARLY	192	-0.265575	-1.17623	0.190909	0.836891	0.953	4616	tags=29%, list=26%, signal=39%
HALLMARK_HEME_METABOLISM	184	-0.261495	-1.16658	0.205323	0.755174	0.955	4493	tags=30%, list=25%, signal=40%
HALLMARK_NOTCH_SIGNALING	31	-0.312428	-1.10954	0.311567	0.812518	0.974	6838	tags=58%, list=38%, signal=93%
HALLMARK_IL2_STAT5_SIGNALING	193	-0.253129	-1.01069	0.431262	0.987614	0.996	4509	tags=31%, list=25%, signal=41%
HALLMARK_COMPLEMENT	191	-0.255964	-0.98771	0.458733	0.958367	0.996	4885	tags=31%, list=27%, signal=43%
HALLMARK_PEROXISOME	102	-0.235996	-0.896624	0.581227	1	1	4354	tags=29%, list=24%, signal=39%
HALLMARK_MYOGENESIS	189	-0.241117	-0.888768	0.606679	1	1	5025	tags=31%, list=28%, signal=42%
HALLMARK_WNT_BETA_CATENIN_SIGNALING	42	-0.255966	-0.864114	0.618497	1	1	5453	tags=36%, list=30%, signal=51%
HALLMARK_INFLAMMATORY_RESPONSE	181	-0.251241	-0.853406	0.581213	0.980073	1	6393	tags=46%, list=35%, signal=70%
HALLMARK_XENOBIOTIC_METABOLISM	191	-0.197544	-0.81729	0.75226	0.994911	1	2783	tags=18%, list=15%, signal=21%
HALLMARK_ANGIOGENESIS	34	-0.272731	-0.790183	0.688845	0.991505	1	6362	tags=47%, list=35%, signal=72%
HALLMARK_ALLOGRAFT_REJECTION	178	-0.244876	-0.768142	0.7	0.979507	1	5252	tags=34%, list=29%, signal=47%
HALLMARK_APICAL_SURFACE	39	-0.220512	-0.75928	0.8375	0.943921	1	2626	tags=21%, list=15%, signal=24%
HALLMARK_APICAL_JUNCTION	193	-0.192215	-0.752979	0.824953	0.907862	1	3863	tags=22%, list=21%, signal=28%
HALLMARK_ANDROGEN_RESPONSE	96	-0.195905	-0.733752	0.832692	0.897639	1	3670	tags=22%, list=20%, signal=27%
HALLMARK_PROTEIN_SECRETION	95	-0.209738	-0.698453	0.785714	0.906481	1	5116	tags=34%, list=28%, signal=47%
HALLMARK_IL6_JAK_STAT3_SIGNALING	80	-0.170721	-0.544831	0.950397	1	1	5120	tags=29%, list=28%, signal=40%
HALLMARK_INTERFERON_GAMMA_RESPONSE	190	-0.158428	-0.498463	0.940711	0.975777	1	4020	tags=21%, list=22%, signal=27%
